# Supplementary material for: Pyruvate dehydrogenase complex and lactate dehydrogenase are targets for therapy of acute liver failure
Source: J Hepatol. 2018 Aug;69(2):325–35. doi: 10.1016/j.jhep.2018.03.016 (PMC6057136; doi:10.1016/j.jhep.2018.03.016)
Supplement: Supplementary Table S1 [file mmc2.xlsx]

## Sheet: Sheet1
Table S1: Differentially expressed genes in livers of mice injected with CD95-Ab vs saline. 751 genes were significantly up-regulated (red) and 119 down-regulated (green).
EnsemblID	GeneSymbol	logFC	FDR
ENSMUSG00000065037	Rn7sk	11.039	2.37569e-110
ENSMUSG00000097312	Gm26870	10.4988	2.67137e-50
ENSMUSG00000000182	Fgf23	9.73741	2.84925e-33
ENSMUSG00000034394	Lif	9.36237	2.47943e-60
ENSMUSG00000069305	Hist1h4n	8.91761	4.76356e-32
ENSMUSG00000030162	Olr1	8.58518	3.22214e-50
ENSMUSG00000075014	Gm10800	8.39004	1.32356e-42
ENSMUSG00000058427	Cxcl2	8.38859	1.68417e-59
ENSMUSG00000050370	Ch25h	8.354	5.75967e-105
ENSMUSG00000035385	Ccl2	8.25944	4.07914e-81
ENSMUSG00000026582	Sele	8.12891	4.8767e-66
ENSMUSG00000035373	Ccl7	8.07457	3.02626e-109
ENSMUSG00000030142	Clec4e	7.71009	6.25761e-63
ENSMUSG00000022126	Irg1	7.64756	1.04046e-80
ENSMUSG00000096719	Mrgpra2b	7.6405	2.19441e-39
ENSMUSG00000099291	ACEA_U3	7.55843	4.9163e-47
ENSMUSG00000098943	ACEA_U3	7.55842	4.9163e-47
ENSMUSG00000050578	Mmp13	7.41766	2.62449e-56
ENSMUSG00000006403	Adamts4	7.35684	1.01282e-75
ENSMUSG00000052212	Cd177	7.11678	4.8102e-30
ENSMUSG00000056054	S100a8	6.90373	1.75052e-55
ENSMUSG00000030144	Clec4d	6.84104	7.63107e-72
ENSMUSG00000039109	F13a1	6.79619	1.69274e-63
ENSMUSG00000005800	Mmp8	6.78642	6.34084e-42
ENSMUSG00000038587	Akap12	6.78045	2.86335e-64
ENSMUSG00000040026	Saa3	6.67945	1.20615e-27
ENSMUSG00000024912	Fosl1	6.64451	1.84122e-44
ENSMUSG00000040152	Thbs1	6.57397	2.03615e-132
ENSMUSG00000097971	Gm26917	6.5578	1.91719e-63
ENSMUSG00000052305	Hbb-bs	6.54004	4.28622e-16
ENSMUSG00000032487	Ptgs2	6.51589	7.71021e-29
ENSMUSG00000034855	Cxcl10	6.49047	7.89866e-55
ENSMUSG00000013974	1810033B17Rik	6.45278	2.47224e-45
ENSMUSG00000018930	Ccl4	6.37409	5.57247e-94
ENSMUSG00000020826	Nos2	6.35545	6.11104e-25
ENSMUSG00000029915	Clec5a	6.32289	2.43403e-45
ENSMUSG00000026073	Il1r2	6.31231	8.77781e-32
ENSMUSG00000040809	Chi3l3	6.31009	1.99527e-53
ENSMUSG00000073940	Hbb-bt	6.29848	1.72263e-15
ENSMUSG00000056071	S100a9	6.29293	5.43447e-79
ENSMUSG00000069917	Hba-a2	6.26075	1.0118e-14
ENSMUSG00000058755	Osm	6.2395	3.12355e-30
ENSMUSG00000025889	Snca	6.21657	3.25892e-15
ENSMUSG00000026822	Lcn2	6.21166	2.62915e-27
ENSMUSG00000027995	Tlr2	6.18436	1.18707e-64
ENSMUSG00000000982	Ccl3	6.17907	4.64057e-50
ENSMUSG00000098641	U3	6.17241	1.58709e-37
ENSMUSG00000098925	U3	6.17239	1.60495e-37
ENSMUSG00000069919	Hba-a1	6.154	2.06394e-12
ENSMUSG00000064246	Chi3l1	6.14702	1.16899e-48
ENSMUSG00000042265	Trem1	6.10944	1.02351e-47
ENSMUSG00000022651	Retnlg	6.0979	3.28071e-52
ENSMUSG00000026981	Il1rn	6.08146	1.78231e-59
ENSMUSG00000000204	Slfn4	6.07769	1.67189e-46
ENSMUSG00000028965	Tnfrsf9	6.00805	1.02403e-31
ENSMUSG00000031779	Ccl22	5.97035	6.20971e-31
ENSMUSG00000029377	Ereg	5.91964	2.74354e-53
ENSMUSG00000033508	Asprv1	5.87461	8.73886e-60
ENSMUSG00000045999	AY036118	5.82622	2.43642e-33
ENSMUSG00000021614	Vcan	5.81588	1.03875e-57
ENSMUSG00000046223	Plaur	5.81331	6.53709e-89
ENSMUSG00000003541	Ier3	5.80213	2.40297e-43
ENSMUSG00000092837	Rpph1	5.65173	7.32441e-29
ENSMUSG00000025804	Ccr1	5.64751	7.25383e-50
ENSMUSG00000057465	Saa2	5.60037	1.3021e-15
ENSMUSG00000030111	A2m	5.49571	1.83726e-16
ENSMUSG00000053475	Tnfaip6	5.47022	1.85908e-24
ENSMUSG00000045502	Niacr1	5.46114	2.52585e-50
ENSMUSG00000028341	Nr4a3	5.3417	2.42493e-39
ENSMUSG00000024401	Tnf	5.33302	1.13726e-29
ENSMUSG00000038037	Socs1	5.32406	1.09813e-27
ENSMUSG00000053101	Gpr141	5.31607	2.32191e-43
ENSMUSG00000019850	Tnfaip3	5.30432	1.15438e-94
ENSMUSG00000049723	Mmp12	5.25895	3.45511e-128
ENSMUSG00000025161	Slc16a3	5.23007	9.83869e-48
ENSMUSG00000024803	Ankrd1	5.21707	1.85238e-26
ENSMUSG00000053318	Slamf8	5.20026	1.52177e-30
ENSMUSG00000049130	C5ar1	5.15968	6.37295e-104
ENSMUSG00000000567	Sox9	5.1318	4.53403e-42
ENSMUSG00000014813	Stc1	5.08476	5.29639e-28
ENSMUSG00000001131	Timp1	5.02525	7.30468e-34
ENSMUSG00000061878	Sphk1	4.99977	2.13361e-31
ENSMUSG00000037447	Arid5a	4.95576	7.25383e-50
ENSMUSG00000030786	Itgam	4.94543	2.7012e-71
ENSMUSG00000022584	Ly6c2	4.91992	4.69847e-15
ENSMUSG00000043421	Hilpda	4.91264	6.07859e-26
ENSMUSG00000029378	Areg	4.90792	1.44521e-23
ENSMUSG00000093809	Bcl2a1a	4.89193	6.47142e-49
ENSMUSG00000041754	Trem3	4.87753	3.03971e-29
ENSMUSG00000034612	Chst11	4.87496	8.15498e-53
ENSMUSG00000037868	Egr2	4.85015	2.00049e-32
ENSMUSG00000036067	Slc2a6	4.76958	5.71082e-40
ENSMUSG00000089672	Gp49a	4.757	7.10117e-54
ENSMUSG00000028364	Tnc	4.73474	1.30407e-32
ENSMUSG00000003051	Elf3	4.71782	3.11737e-70
ENSMUSG00000053310	Nrgn	4.70051	9.32843e-21
ENSMUSG00000021508	Cxcl14	4.69305	6.45579e-22
ENSMUSG00000034765	Dusp5	4.69304	1.28634e-61
ENSMUSG00000025473	Adam8	4.69142	1.22951e-55
ENSMUSG00000038729	Akap2	4.67553	1.40443e-50
ENSMUSG00000096581	Bcl2a1d	4.67379	4.83576e-36
ENSMUSG00000050014	Apol10b	4.66377	2.94149e-16
ENSMUSG00000001020	S100a4	4.66273	1.6226e-33
ENSMUSG00000017737	Mmp9	4.63462	1.90894e-38
ENSMUSG00000090698	Apold1	4.62856	2.98173e-42
ENSMUSG00000030413	Pglyrp1	4.59838	3.52078e-30
ENSMUSG00000026628	Atf3	4.5895	4.11559e-18
ENSMUSG00000066363	Serpina3f	4.58891	9.78942e-38
ENSMUSG00000020227	Irak3	4.58801	1.36637e-46
ENSMUSG00000044103	Il1f9	4.5542	2.97393e-34
ENSMUSG00000024486	Hbegf	4.52659	4.24949e-38
ENSMUSG00000082676	Gm11843	4.48794	7.60919e-15
ENSMUSG00000021298	Gpr132	4.48602	1.19702e-30
ENSMUSG00000032484	Ngp	4.45442	9.41296e-15
ENSMUSG00000041695	Kcnj2	4.43911	2.86598e-34
ENSMUSG00000051439	Cd14	4.43798	8.12503e-53
ENSMUSG00000020120	Plek	4.43494	2.46902e-54
ENSMUSG00000032369	Plscr1	4.42958	2.21453e-51
ENSMUSG00000024675	Ms4a4c	4.41966	1.27672e-21
ENSMUSG00000030878	Cdr2	4.40537	3.75108e-36
ENSMUSG00000028028	Alpk1	4.40235	1.21015e-46
ENSMUSG00000056529	Ptafr	4.38958	1.92794e-45
ENSMUSG00000012428	Steap4	4.37281	6.89535e-30
ENSMUSG00000027611	Procr	4.34587	4.26652e-42
ENSMUSG00000022876	Samsn1	4.34502	1.18361e-26
ENSMUSG00000074743	Thbd	4.34453	8.40126e-21
ENSMUSG00000074115	Saa1	4.33368	1.16999e-15
ENSMUSG00000089929	Bcl2a1b	4.3255	5.11268e-59
ENSMUSG00000008734	Gprc5b	4.31606	3.09972e-24
ENSMUSG00000020077	Srgn	4.31567	4.25362e-93
ENSMUSG00000053687	Dpep2	4.31511	2.49846e-23
ENSMUSG00000054855	Rnd1	4.31482	3.48977e-54
ENSMUSG00000037887	Dusp8	4.31105	5.47207e-69
ENSMUSG00000028480	Glipr2	4.30725	2.67333e-44
ENSMUSG00000004891	Nes	4.29539	3.16657e-73
ENSMUSG00000020363	Gfpt2	4.28387	1.54456e-42
ENSMUSG00000046688	Tifa	4.28359	2.5674e-70
ENSMUSG00000037035	Inhbb	4.27637	7.2595e-20
ENSMUSG00000059108	Ifitm6	4.27612	7.24563e-23
ENSMUSG00000064147	Rab44	4.26981	6.95993e-19
ENSMUSG00000030427	Lilra6	4.26613	1.4516e-27
ENSMUSG00000029372	Ppbp	4.26186	4.10801e-10
ENSMUSG00000078763	Slfn1	4.24855	7.43036e-24
ENSMUSG00000056737	Capg	4.22306	1.11163e-76
ENSMUSG00000003545	Fosb	4.19889	6.43196e-16
ENSMUSG00000030790	Adm	4.16179	2.41588e-19
ENSMUSG00000098934	RP23-142E18.4	4.13528	3.27313e-06
ENSMUSG00000038253	Hoxa5	4.11281	2.33926e-26
ENSMUSG00000043953	Ccrl2	4.10752	1.16969e-46
ENSMUSG00000026271	Gpr35	4.08107	4.39981e-37
ENSMUSG00000032643	Fhl3	4.0778	1.15625e-31
ENSMUSG00000021728	Emb	4.0584	7.7528e-26
ENSMUSG00000087006	Gm13889	4.04742	5.68991e-26
ENSMUSG00000062593	Lilrb4	4.04621	4.01558e-61
ENSMUSG00000024843	Chka	4.04433	9.54332e-27
ENSMUSG00000049303	Syt12	4.01454	5.82061e-36
ENSMUSG00000026821	Ralgds	3.97965	7.17032e-40
ENSMUSG00000061540	Orm2	3.97196	1.80274e-23
ENSMUSG00000041313	Slc7a1	3.96783	2.15959e-39
ENSMUSG00000052270	Fpr2	3.96576	1.18361e-26
ENSMUSG00000098178	Gm26924	3.95447	8.02207e-24
ENSMUSG00000040711	Sh3pxd2b	3.9405	6.4706e-53
ENSMUSG00000029082	Bst1	3.93487	1.04951e-20
ENSMUSG00000034675	Dbn1	3.92725	2.63788e-42
ENSMUSG00000043017	Ptgir	3.92435	5.24944e-24
ENSMUSG00000040264	Gbp5	3.91892	2.56435e-27
ENSMUSG00000087684	1200007C13Rik	3.91492	4.69552e-21
ENSMUSG00000037405	Icam1	3.90703	2.87114e-60
ENSMUSG00000090582	Gm17024	3.90298	1.50615e-27
ENSMUSG00000018927	Ccl6	3.89917	4.63351e-63
ENSMUSG00000017002	Slpi	3.89592	2.19329e-25
ENSMUSG00000020805	Slc13a5	3.88034	5.25821e-24
ENSMUSG00000043415	Otud1	3.87042	9.83869e-48
ENSMUSG00000039232	Stx11	3.86762	1.94551e-35
ENSMUSG00000027435	Cd93	3.86742	6.307e-40
ENSMUSG00000021451	Sema4d	3.85201	2.19492e-37
ENSMUSG00000023905	Tnfrsf12a	3.85198	1.0185e-63
ENSMUSG00000030789	Itgax	3.84026	1.62297e-27
ENSMUSG00000026180	Cxcr2	3.83582	1.44948e-30
ENSMUSG00000027368	Dusp2	3.83096	2.1284e-37
ENSMUSG00000025912	Mybl1	3.82832	8.565e-21
ENSMUSG00000032691	Nlrp3	3.81605	1.5402e-38
ENSMUSG00000079293	Clec7a	3.81111	5.14209e-27
ENSMUSG00000049892	Rasd1	3.81088	2.52566e-15
ENSMUSG00000028270	Gbp2	3.79571	6.50821e-19
ENSMUSG00000031465	Angpt2	3.78962	4.21231e-35
ENSMUSG00000054203	Ifi205	3.76721	6.94676e-22
ENSMUSG00000022346	Myc	3.76123	3.29938e-35
ENSMUSG00000002983	Relb	3.76025	1.47599e-44
ENSMUSG00000028525	Pde4b	3.75645	1.01965e-39
ENSMUSG00000038059	Smim3	3.7439	4.10208e-30
ENSMUSG00000029352	Crybb3	3.7292	1.67238e-23
ENSMUSG00000002204	Napsa	3.72613	7.95388e-30
ENSMUSG00000036390	Gadd45a	3.71867	7.91364e-15
ENSMUSG00000028859	Csf3r	3.7151	5.08715e-25
ENSMUSG00000045763	Basp1	3.71289	4.56425e-34
ENSMUSG00000004814	Ccl24	3.70921	3.79669e-32
ENSMUSG00000056708	Ier5	3.70734	7.0263e-39
ENSMUSG00000040473	A330021E22Rik	3.70139	2.81512e-19
ENSMUSG00000047330	Kcne4	3.70117	3.9905e-13
ENSMUSG00000042918	Mamstr	3.69932	1.43958e-23
ENSMUSG00000028214	Gem	3.69544	1.09226e-35
ENSMUSG00000050953	Gja1	3.69214	3.45197e-41
ENSMUSG00000003752	Itpkc	3.67475	8.93716e-45
ENSMUSG00000026875	Traf1	3.67173	6.14483e-28
ENSMUSG00000007872	Id3	3.66369	3.96319e-19
ENSMUSG00000052727	Map1b	3.66039	7.10342e-18
ENSMUSG00000033581	Igf2bp2	3.65881	5.36751e-35
ENSMUSG00000031150	Ccdc120	3.626	1.35532e-25
ENSMUSG00000026068	Il18rap	3.62465	9.50847e-21
ENSMUSG00000027777	Schip1	3.61631	1.38995e-18
ENSMUSG00000021765	Fst	3.61473	4.63013e-32
ENSMUSG00000022534	Mefv	3.59123	2.36849e-18
ENSMUSG00000056498	Tmem154	3.58876	6.96525e-25
ENSMUSG00000022893	Adamts1	3.58095	7.86297e-62
ENSMUSG00000084974	Gm15567	3.57938	4.84696e-20
ENSMUSG00000038473	Nos1ap	3.57775	8.59666e-29
ENSMUSG00000029659	Medag	3.56211	1.03889e-17
ENSMUSG00000030022	Adamts9	3.55155	3.56101e-27
ENSMUSG00000026581	Sell	3.54929	4.33848e-30
ENSMUSG00000053113	Socs3	3.54303	8.15334e-19
ENSMUSG00000026548	Slamf9	3.53092	1.36304e-11
ENSMUSG00000072620	Slfn2	3.52746	1.01143e-32
ENSMUSG00000016496	Cd274	3.52158	1.98922e-24
ENSMUSG00000021822	Plau	3.52077	1.2857e-34
ENSMUSG00000089855	Gm15662	3.51837	1.33504e-16
ENSMUSG00000050271	D8Ertd82e	3.51461	2.24833e-22
ENSMUSG00000004609	Cd33	3.50319	3.36753e-16
ENSMUSG00000027398	Il1b	3.50252	8.48612e-23
ENSMUSG00000042349	Ikbke	3.5013	1.95222e-40
ENSMUSG00000035202	Lars2	3.49546	3.15838e-23
ENSMUSG00000000628	Hk2	3.48707	1.92085e-20
ENSMUSG00000050921	P2ry10	3.4838	1.71146e-27
ENSMUSG00000024679	Ms4a6d	3.48334	6.40968e-29
ENSMUSG00000005413	Hmox1	3.47637	5.88569e-32
ENSMUSG00000071068	Treml2	3.46932	2.82824e-21
ENSMUSG00000030787	Lyve1	3.46576	6.14328e-21
ENSMUSG00000097432	Gm20603	3.45184	1.66259e-08
ENSMUSG00000052749	Trim30b	3.45102	1.47415e-12
ENSMUSG00000039236	Isg20	3.44477	1.98996e-22
ENSMUSG00000057135	Scimp	3.44209	2.05146e-13
ENSMUSG00000030156	Cd69	3.42499	3.05387e-15
ENSMUSG00000075122	Cd80	3.40817	1.07341e-19
ENSMUSG00000063193	Cd300lb	3.40571	7.32757e-18
ENSMUSG00000042607	Asb4	3.39575	2.87471e-17
ENSMUSG00000030589	Rasgrp4	3.391	1.15113e-20
ENSMUSG00000000320	Alox12	3.38371	7.95324e-15
ENSMUSG00000000078	Klf6	3.37642	1.16985e-44
ENSMUSG00000099241	RP24-196H4.1	3.37427	7.56419e-08
ENSMUSG00000047945	Marcksl1	3.37424	4.20425e-54
ENSMUSG00000063234	Gpr84	3.36211	6.49596e-10
ENSMUSG00000050335	Lgals3	3.34947	1.7823e-48
ENSMUSG00000025790	Slco3a1	3.34706	5.00677e-53
ENSMUSG00000020205	Phlda1	3.33944	2.20558e-20
ENSMUSG00000028874	Fgr	3.33871	1.57842e-29
ENSMUSG00000055805	Fmnl1	3.33431	9.52691e-31
ENSMUSG00000033777	Tlr13	3.33219	3.51718e-25
ENSMUSG00000026832	Cytip	3.32906	2.31651e-28
ENSMUSG00000027555	Car13	3.32744	1.31592e-17
ENSMUSG00000044258	Ctla2a	3.32662	3.35527e-29
ENSMUSG00000025225	Nfkb2	3.31493	1.91551e-54
ENSMUSG00000004709	Cd244	3.30946	3.04918e-13
ENSMUSG00000008136	Fhl2	3.30415	2.63549e-16
ENSMUSG00000022952	Runx1	3.29149	2.10822e-32
ENSMUSG00000038151	Prdm1	3.28969	1.51539e-16
ENSMUSG00000031799	Tpm4	3.28826	2.48377e-59
ENSMUSG00000086320	Gm12840	3.27821	2.90637e-41
ENSMUSG00000038352	Arl5c	3.27802	3.2028e-22
ENSMUSG00000023067	Cdkn1a	3.27732	2.19149e-06
ENSMUSG00000001025	S100a6	3.2764	2.82484e-30
ENSMUSG00000037613	Tnfrsf23	3.27611	2.56248e-21
ENSMUSG00000055994	Nod2	3.26948	7.639e-15
ENSMUSG00000024053	Emilin2	3.26481	9.65524e-33
ENSMUSG00000026536	Mnda	3.25944	1.69249e-15
ENSMUSG00000044562	Rasip1	3.2567	1.64172e-23
ENSMUSG00000015652	Steap1	3.24366	1.05663e-13
ENSMUSG00000020607	Fam84a	3.24079	6.70198e-18
ENSMUSG00000049313	Sorl1	3.2397	1.34821e-32
ENSMUSG00000062825	Actg1	3.23443	1.73014e-24
ENSMUSG00000079014	Serpina3i	3.22775	2.80781e-16
ENSMUSG00000045382	Cxcr4	3.22675	1.15704e-27
ENSMUSG00000021123	Rdh12	3.22529	1.09527e-18
ENSMUSG00000020423	Btg2	3.21937	6.6108e-15
ENSMUSG00000032578	Cish	3.21713	6.16838e-31
ENSMUSG00000043079	Synpo	3.21652	6.05585e-40
ENSMUSG00000099021	Metazoa_SRP	3.21434	4.30195e-15
ENSMUSG00000099250	Metazoa_SRP	3.21433	4.25543e-15
ENSMUSG00000026121	Sema4c	3.21357	5.50379e-48
ENSMUSG00000034640	Tiparp	3.20964	7.546e-17
ENSMUSG00000032135	Mcam	3.208	4.79871e-40
ENSMUSG00000024300	Myo1f	3.20667	7.24563e-23
ENSMUSG00000000290	Itgb2	3.20274	2.54309e-22
ENSMUSG00000022901	Cd86	3.18665	2.11255e-42
ENSMUSG00000096603	Gm7694	3.18596	2.63788e-42
ENSMUSG00000079254	Itprip	3.18064	1.66622e-19
ENSMUSG00000003153	Slc2a3	3.16908	1.72366e-17
ENSMUSG00000029135	Fosl2	3.16467	4.61372e-46
ENSMUSG00000046031	Fam26f	3.15912	3.65224e-12
ENSMUSG00000031904	Slc7a6	3.15906	5.12542e-14
ENSMUSG00000029380	Cxcl1	3.15741	1.42659e-15
ENSMUSG00000023088	Abcc1	3.15371	1.40019e-49
ENSMUSG00000047798	Cd300lf	3.14856	8.00914e-30
ENSMUSG00000031502	Col4a1	3.1384	6.80635e-37
ENSMUSG00000087262	Gm15250	3.13203	2.70468e-07
ENSMUSG00000037411	Serpine1	3.13062	5.88542e-07
ENSMUSG00000024737	Slc15a3	3.12842	1.94413e-30
ENSMUSG00000021367	Edn1	3.12017	2.03254e-08
ENSMUSG00000038855	Itpkb	3.11784	1.62094e-42
ENSMUSG00000020057	Dram1	3.11779	1.66289e-24
ENSMUSG00000021125	Arg2	3.11689	2.57004e-12
ENSMUSG00000022895	Ets2	3.09571	2.04905e-48
ENSMUSG00000039208	Metrnl	3.09335	2.57423e-40
ENSMUSG00000032085	Tagln	3.0909	1.5265e-23
ENSMUSG00000024399	Ltb	3.09042	2.62005e-13
ENSMUSG00000070691	Runx3	3.08979	3.38148e-19
ENSMUSG00000021250	Fos	3.07331	1.24381e-06
ENSMUSG00000031304	Il2rg	3.06814	3.18073e-24
ENSMUSG00000038679	Trps1	3.06499	3.31184e-14
ENSMUSG00000024501	Dpysl3	3.06292	2.34105e-19
ENSMUSG00000021624	Cd180	3.06162	1.01928e-07
ENSMUSG00000063060	Sox7	3.05969	3.88367e-16
ENSMUSG00000029417	Cxcl9	3.05675	2.55015e-11
ENSMUSG00000041920	Slc16a6	3.05452	1.769e-31
ENSMUSG00000030707	Coro1a	3.04706	1.02379e-27
ENSMUSG00000001473	Tubb6	3.04617	1.66853e-45
ENSMUSG00000071715	Ncf4	3.04374	1.35815e-20
ENSMUSG00000059401	Mamld1	3.02916	1.68821e-25
ENSMUSG00000041992	Rapgef5	3.0279	3.00116e-20
ENSMUSG00000021306	Gpr137b	3.02368	1.77044e-33
ENSMUSG00000001627	Ifrd1	3.02347	1.91372e-24
ENSMUSG00000026994	Galnt3	3.02313	3.80321e-17
ENSMUSG00000049103	Ccr2	3.02228	2.33004e-26
ENSMUSG00000058672	Tubb2a	3.02098	1.30468e-23
ENSMUSG00000027004	Frzb	3.01636	1.80507e-35
ENSMUSG00000024521	Pmaip1	3.01131	3.2028e-22
ENSMUSG00000042842	Serpinb6b	3.00457	4.70615e-41
ENSMUSG00000020407	Upp1	3.00453	1.62131e-23
ENSMUSG00000036931	Nfkbid	3.00226	2.20567e-13
ENSMUSG00000015312	Gadd45b	3.00195	1.18436e-10
ENSMUSG00000022114	Spry2	2.99405	1.65318e-17
ENSMUSG00000005087	Cd44	2.9697	1.27581e-20
ENSMUSG00000027859	Ngf	2.96945	7.24429e-24
ENSMUSG00000021256	Vash1	2.96671	4.13265e-12
ENSMUSG00000038807	Rap1gap2	2.95925	4.83417e-19
ENSMUSG00000022372	Sla	2.95716	1.87668e-22
ENSMUSG00000030223	Ptpro	2.95462	1.51442e-12
ENSMUSG00000050721	Plekho2	2.9527	6.90411e-48
ENSMUSG00000034634	Ly6d	2.95254	3.9146e-14
ENSMUSG00000019979	Apaf1	2.94439	4.68409e-30
ENSMUSG00000063727	Tnfrsf11b	2.94176	4.73895e-31
ENSMUSG00000025648	Pfkfb4	2.92384	1.86492e-23
ENSMUSG00000033538	Casp4	2.92364	1.88202e-32
ENSMUSG00000044827	Tlr1	2.91945	4.41208e-10
ENSMUSG00000037820	Tgm2	2.91887	2.8389e-30
ENSMUSG00000041134	Cyyr1	2.90791	6.33363e-23
ENSMUSG00000028634	Hivep3	2.90763	9.86384e-25
ENSMUSG00000083012	Fam220a	2.90461	1.22634e-09
ENSMUSG00000031328	Flna	2.89068	5.83194e-49
ENSMUSG00000058794	Nfe2	2.88787	3.6155e-15
ENSMUSG00000029373	Pf4	2.87648	2.84195e-12
ENSMUSG00000031207	Msn	2.87584	2.09177e-34
ENSMUSG00000032294	Pkm	2.87414	3.00611e-38
ENSMUSG00000015396	Cd83	2.87348	8.91621e-23
ENSMUSG00000028885	Smpdl3b	2.86536	9.284e-18
ENSMUSG00000018819	Lsp1	2.86494	2.10642e-21
ENSMUSG00000035356	Nfkbiz	2.8641	9.30579e-21
ENSMUSG00000011008	Mcoln2	2.86084	6.56568e-13
ENSMUSG00000054364	Rhob	2.85652	5.27161e-35
ENSMUSG00000020901	Pik3r5	2.84921	4.75864e-20
ENSMUSG00000031662	Snx20	2.84675	4.80612e-19
ENSMUSG00000023043	Krt18	2.84533	8.97903e-22
ENSMUSG00000027907	S100a11	2.84354	1.38344e-33
ENSMUSG00000029254	Stap1	2.84247	1.78352e-16
ENSMUSG00000034591	Slc41a2	2.84034	3.99527e-20
ENSMUSG00000052336	Cx3cr1	2.83593	2.35651e-11
ENSMUSG00000028195	Cyr61	2.82804	9.82202e-16
ENSMUSG00000044317	Gpr4	2.82673	1.39177e-19
ENSMUSG00000023349	Clec4n	2.81954	9.47836e-34
ENSMUSG00000041135	Ripk2	2.81505	1.18885e-29
ENSMUSG00000038508	Gdf15	2.80549	2.5755e-09
ENSMUSG00000091649	Phf11b	2.80185	6.28786e-09
ENSMUSG00000035783	Acta2	2.79985	1.89151e-06
ENSMUSG00000043740	B430306N03Rik	2.79543	2.5791e-17
ENSMUSG00000021196	Pfkp	2.78072	5.27161e-35
ENSMUSG00000028970	Abcb1b	2.78049	8.16908e-28
ENSMUSG00000030782	Tgfb1i1	2.77923	6.06283e-23
ENSMUSG00000040747	Cd53	2.77752	3.89183e-32
ENSMUSG00000036006	Fam65b	2.77599	1.35756e-27
ENSMUSG00000041481	Serpina3g	2.77561	9.83672e-18
ENSMUSG00000078606	Gm4070	2.77561	4.64994e-05
ENSMUSG00000038871	Bpgm	2.77372	1.42232e-11
ENSMUSG00000039457	Ppl	2.77337	3.84519e-24
ENSMUSG00000046768	Rhoj	2.77043	7.37416e-21
ENSMUSG00000078920	Ifi47	2.77012	4.21111e-12
ENSMUSG00000027737	Slc7a11	2.76991	3.27679e-16
ENSMUSG00000025044	Msr1	2.75811	8.83764e-32
ENSMUSG00000034271	Jdp2	2.75625	2.93014e-19
ENSMUSG00000051457	Spn	2.75043	1.38689e-16
ENSMUSG00000019817	Plagl1	2.74635	1.11324e-19
ENSMUSG00000097636	5830416P10Rik	2.745	1.01539e-14
ENSMUSG00000023947	Nfkbie	2.73917	7.8986e-27
ENSMUSG00000047810	Ccdc88b	2.73912	3.31543e-16
ENSMUSG00000095028	Sirpb1b	2.73887	4.21358e-07
ENSMUSG00000030536	Iqgap1	2.73614	7.21195e-31
ENSMUSG00000087107	AI662270	2.73144	7.80121e-15
ENSMUSG00000048612	Myof	2.73052	2.45137e-25
ENSMUSG00000022146	Osmr	2.73011	1.22848e-33
ENSMUSG00000031271	Serpina7	2.72556	9.38503e-18
ENSMUSG00000078921	Tgtp2	2.72551	1.87047e-07
ENSMUSG00000003484	Cyp4f18	2.72185	6.10074e-16
ENSMUSG00000047109	Cldn14	2.71486	8.78854e-18
ENSMUSG00000050075	Gpr171	2.71332	3.11509e-13
ENSMUSG00000047139	Cd24a	2.71323	7.64626e-14
ENSMUSG00000054404	Slfn5	2.70727	3.99612e-15
ENSMUSG00000009687	Fxyd5	2.70712	1.07502e-28
ENSMUSG00000022102	Dok2	2.70455	1.83494e-17
ENSMUSG00000005667	Mthfd2	2.70185	5.1515e-23
ENSMUSG00000024659	Anxa1	2.70029	2.31819e-16
ENSMUSG00000037872	Darc	2.69925	3.50915e-20
ENSMUSG00000029762	Akr1b8	2.69814	1.07341e-19
ENSMUSG00000056888	Glipr1	2.69768	1.45956e-12
ENSMUSG00000032231	Anxa2	2.6947	3.12546e-39
ENSMUSG00000020275	Rel	2.69265	4.56777e-25
ENSMUSG00000026399	Cd55	2.69263	9.4956e-35
ENSMUSG00000024754	Tmem2	2.67599	2.44471e-24
ENSMUSG00000049382	Krt8	2.67558	1.39177e-19
ENSMUSG00000016559	H3f3b	2.67425	2.05765e-12
ENSMUSG00000037849	Gm4955	2.67351	6.14842e-07
ENSMUSG00000001156	Mxd1	2.66611	6.34814e-48
ENSMUSG00000026580	Selp	2.66307	1.58188e-12
ENSMUSG00000024640	Psat1	2.66241	3.1086e-17
ENSMUSG00000024235	Map3k8	2.65964	1.67088e-19
ENSMUSG00000003283	Hck	2.65933	1.49256e-18
ENSMUSG00000046841	Ckap4	2.64957	1.09085e-19
ENSMUSG00000002233	Rhoc	2.64713	9.53047e-35
ENSMUSG00000036943	Rab8b	2.64583	1.24512e-24
ENSMUSG00000027219	Slc28a2	2.64582	8.75371e-12
ENSMUSG00000069516	Lyz2	2.63424	3.65355e-30
ENSMUSG00000052688	5430435G22Rik	2.62932	2.85327e-17
ENSMUSG00000002111	Spi1	2.62901	3.64316e-24
ENSMUSG00000044337	Ackr3	2.62344	2.00566e-11
ENSMUSG00000035004	Igsf6	2.61655	1.1363e-18
ENSMUSG00000037012	Hk1	2.61628	1.69617e-17
ENSMUSG00000006574	Slc4a1	2.6141	0.00410685
ENSMUSG00000039747	Orai2	2.61185	1.08622e-11
ENSMUSG00000019997	Ctgf	2.60316	1.15136e-10
ENSMUSG00000096688	Mup17	2.60171	0.0132732
ENSMUSG00000026074	Map4k4	2.60127	4.1546e-31
ENSMUSG00000049625	Tifab	2.60018	6.16667e-11
ENSMUSG00000020399	Havcr2	2.5994	1.29074e-11
ENSMUSG00000078771	Evi2a	2.59774	6.05994e-09
ENSMUSG00000035692	Isg15	2.59676	9.41483e-14
ENSMUSG00000028862	Map3k6	2.59666	5.20351e-10
ENSMUSG00000021701	Plk2	2.59607	5.89124e-26
ENSMUSG00000022000	Zc3h13	2.59421	5.72794e-20
ENSMUSG00000073599	Ecscr	2.59194	9.05293e-26
ENSMUSG00000020641	Rsad2	2.59103	1.10177e-11
ENSMUSG00000024677	Ms4a6b	2.5872	5.4675e-13
ENSMUSG00000032000	Birc3	2.58643	6.95114e-35
ENSMUSG00000020437	Myo1g	2.58397	5.46701e-16
ENSMUSG00000045868	Gvin1	2.57637	0.000148113
ENSMUSG00000097715	Gpr137b-ps	2.57543	1.4684e-21
ENSMUSG00000025959	Klf7	2.56872	4.44806e-34
ENSMUSG00000079362	Gbp6	2.5662	1.95869e-11
ENSMUSG00000000489	Pdgfb	2.56548	2.38208e-18
ENSMUSG00000002603	Tgfb1	2.56431	1.95264e-38
ENSMUSG00000022831	Hcls1	2.56183	5.88563e-28
ENSMUSG00000072612	Gm10382	2.56117	4.90356e-06
ENSMUSG00000000682	Cd52	2.56115	8.33626e-19
ENSMUSG00000041515	Irf8	2.55959	3.03734e-34
ENSMUSG00000028359	Orm3	2.55573	4.96268e-06
ENSMUSG00000023927	Satb1	2.55415	5.70723e-11
ENSMUSG00000040663	Clcf1	2.55349	2.36813e-18
ENSMUSG00000039942	Ptger4	2.54843	3.3137e-15
ENSMUSG00000034205	Loxl2	2.54542	1.41151e-11
ENSMUSG00000071005	Ccl19	2.53762	1.45064e-14
ENSMUSG00000031778	Cx3cl1	2.53719	8.17732e-11
ENSMUSG00000037944	Ccr7	2.53378	1.2884e-09
ENSMUSG00000006219	Fblim1	2.53249	6.15718e-19
ENSMUSG00000035299	Mid1	2.53039	6.6117e-28
ENSMUSG00000052560	Cpne8	2.52834	3.57185e-32
ENSMUSG00000060063	Alox5ap	2.5166	3.21112e-18
ENSMUSG00000082292	Gm12250	2.51657	0.000131988
ENSMUSG00000032322	Pstpip1	2.51063	2.45618e-12
ENSMUSG00000019823	Mical1	2.50937	1.04395e-19
ENSMUSG00000031963	Bmper	2.50812	1.94015e-06
ENSMUSG00000028645	Slc2a1	2.50762	6.56266e-17
ENSMUSG00000074677	Sirpb1c	2.50719	3.47478e-07
ENSMUSG00000020400	Tnip1	2.50666	1.20383e-46
ENSMUSG00000062127	Cttnbp2nl	2.50443	2.20277e-19
ENSMUSG00000015950	Ncf1	2.50422	6.67093e-25
ENSMUSG00000078612	1700024P16Rik	2.50256	8.02331e-32
ENSMUSG00000044350	Lacc1	2.50152	1.16099e-28
ENSMUSG00000024042	Sik1	2.49422	4.6551e-11
ENSMUSG00000052397	Ezr	2.49267	1.81988e-33
ENSMUSG00000061207	Stk19	2.49011	7.89026e-14
ENSMUSG00000024810	Il33	2.48654	8.48886e-21
ENSMUSG00000024349	Tmem173	2.48396	1.18972e-23
ENSMUSG00000018654	Ikzf1	2.46419	5.28591e-21
ENSMUSG00000049225	Pdp1	2.46091	2.31047e-11
ENSMUSG00000031441	Atp11a	2.46005	3.7387e-22
ENSMUSG00000026395	Ptprc	2.45877	3.19964e-15
ENSMUSG00000030745	Il21r	2.45812	5.70291e-10
ENSMUSG00000038296	Galnt18	2.45408	2.93751e-10
ENSMUSG00000027333	Smox	2.4536	2.39016e-22
ENSMUSG00000020642	Rnf144a	2.4527	2.34926e-09
ENSMUSG00000003348	Mob3a	2.4521	7.44072e-18
ENSMUSG00000026358	Rgs1	2.4512	6.71069e-20
ENSMUSG00000026547	Tagln2	2.44831	3.2474e-46
ENSMUSG00000040212	Emp3	2.44762	3.56186e-24
ENSMUSG00000031871	Cdh5	2.4457	1.38029e-36
ENSMUSG00000020044	Timp3	2.44503	2.31472e-14
ENSMUSG00000026480	Ncf2	2.43853	3.20893e-26
ENSMUSG00000078122	F630028O10Rik	2.438	6.09078e-15
ENSMUSG00000097815	Gm26809	2.43754	4.18063e-14
ENSMUSG00000071637	Cebpd	2.43717	5.30377e-14
ENSMUSG00000079419	Ms4a6c	2.43583	2.35373e-13
ENSMUSG00000054720	Lrrc8c	2.43234	1.79501e-20
ENSMUSG00000029322	Plac8	2.42792	8.51633e-22
ENSMUSG00000020806	Rhbdf2	2.42617	1.59752e-27
ENSMUSG00000035208	Slfn8	2.42432	4.96483e-10
ENSMUSG00000000386	Mx1	2.42244	1.03923e-16
ENSMUSG00000023827	Agpat4	2.42109	8.20663e-12
ENSMUSG00000022443	Myh9	2.41832	1.35433e-26
ENSMUSG00000073489	Ifi204	2.40805	4.3346e-15
ENSMUSG00000004665	Cnn2	2.40716	1.91243e-37
ENSMUSG00000078686	Mup9	2.40379	0.0139536
ENSMUSG00000005672	Kit	2.40091	1.09187e-10
ENSMUSG00000000184	Ccnd2	2.39776	3.02205e-18
ENSMUSG00000029171	Pgm1	2.39754	9.42702e-26
ENSMUSG00000090104	Gm16241	2.39715	3.61255e-32
ENSMUSG00000017652	Cd40	2.39605	1.11632e-18
ENSMUSG00000031825	Crispld2	2.39563	4.79612e-10
ENSMUSG00000022150	Dab2	2.39474	2.96381e-17
ENSMUSG00000030247	Kcnj8	2.39467	2.74243e-24
ENSMUSG00000028864	Hgf	2.39305	7.38233e-13
ENSMUSG00000026177	Slc11a1	2.39303	5.40459e-21
ENSMUSG00000027800	Tm4sf1	2.38928	1.27153e-25
ENSMUSG00000048163	Selplg	2.38902	8.52667e-15
ENSMUSG00000020255	D10Wsu102e	2.38777	1.08495e-24
ENSMUSG00000064325	Hhip	2.38662	6.69586e-13
ENSMUSG00000023169	Slc38a1	2.38573	3.74512e-17
ENSMUSG00000025203	Scd2	2.38302	1.40765e-25
ENSMUSG00000026786	Apbb1ip	2.38251	2.61999e-17
ENSMUSG00000028776	Tinagl1	2.38093	6.69685e-19
ENSMUSG00000002699	Lcp2	2.38078	6.57759e-16
ENSMUSG00000008318	Relt	2.37682	7.10685e-11
ENSMUSG00000096674	Mup15	2.37303	0.0265981
ENSMUSG00000026390	Marco	2.37163	7.71651e-08
ENSMUSG00000022799	Arhgap31	2.36862	6.14885e-18
ENSMUSG00000032020	Ubash3b	2.3684	2.12562e-20
ENSMUSG00000003882	Il7r	2.36327	1.78963e-12
ENSMUSG00000032661	Oas3	2.3602	1.73553e-06
ENSMUSG00000071714	Csf2rb2	2.36008	7.72653e-17
ENSMUSG00000020395	Itk	2.3578	4.82815e-11
ENSMUSG00000024427	Spry4	2.35724	1.27022e-17
ENSMUSG00000016526	Dyrk3	2.35541	1.75607e-17
ENSMUSG00000060183	Cxcl11	2.35395	1.46003e-10
ENSMUSG00000092500	Gm20400	2.35253	5.05548e-17
ENSMUSG00000045730	Adrb2	2.35191	8.11924e-09
ENSMUSG00000067586	S1pr3	2.35129	2.8472e-14
ENSMUSG00000045932	Ifit2	2.34901	4.65438e-11
ENSMUSG00000033450	Tagap	2.34811	3.31273e-11
ENSMUSG00000033220	Rac2	2.34801	1.76676e-12
ENSMUSG00000029552	Tes	2.34546	6.562e-16
ENSMUSG00000062515	Fabp4	2.34365	7.41031e-08
ENSMUSG00000040451	Sgms1	2.34003	1.86492e-23
ENSMUSG00000045551	Fpr1	2.3385	4.15975e-11
ENSMUSG00000039699	Batf2	2.33494	1.01429e-11
ENSMUSG00000020121	Srgap1	2.33448	2.97481e-08
ENSMUSG00000035725	Prkx	2.33075	1.42385e-22
ENSMUSG00000091576	Trim30b	2.32939	5.06274e-13
ENSMUSG00000027068	Dhrs9	2.32712	7.60587e-08
ENSMUSG00000060206	Zfp462	2.32684	9.11393e-13
ENSMUSG00000098188	Sowahc	2.3241	2.12892e-06
ENSMUSG00000032515	Csrnp1	2.32334	5.85181e-17
ENSMUSG00000026542	Apcs	2.32316	9.23266e-16
ENSMUSG00000024036	Slc37a1	2.32219	7.99319e-25
ENSMUSG00000027514	Zbp1	2.32149	1.13077e-05
ENSMUSG00000051855	Mest	2.31779	3.10877e-08
ENSMUSG00000014599	Csf1	2.30536	6.41685e-33
ENSMUSG00000053062	Jam2	2.30473	6.543e-12
ENSMUSG00000030403	Vasp	2.30468	7.4415e-30
ENSMUSG00000030208	Emp1	2.30367	1.33051e-10
ENSMUSG00000026773	Pfkfb3	2.29989	2.21533e-09
ENSMUSG00000028163	Nfkb1	2.29768	4.57063e-40
ENSMUSG00000031503	Col4a2	2.29624	6.81398e-21
ENSMUSG00000031827	Cotl1	2.29373	3.94252e-32
ENSMUSG00000018920	Cxcl16	2.29249	5.23222e-36
ENSMUSG00000015340	Cybb	2.29227	3.78306e-13
ENSMUSG00000027962	Vcam1	2.29077	9.13852e-29
ENSMUSG00000042759	Apobr	2.28982	8.50934e-13
ENSMUSG00000020941	Map3k14	2.28505	1.05617e-24
ENSMUSG00000020431	Adcy1	2.2836	1.30884e-14
ENSMUSG00000035186	Ubd	2.27936	0.00178459
ENSMUSG00000034595	Ppp1r18	2.27793	8.26991e-37
ENSMUSG00000028926	Cdk14	2.27711	2.12812e-12
ENSMUSG00000051225	Fam83a	2.27491	1.03928e-05
ENSMUSG00000028071	Sh2d2a	2.27438	1.49813e-10
ENSMUSG00000093470	Gm20645	2.27267	1.94574e-25
ENSMUSG00000022439	Parvg	2.27207	3.01304e-08
ENSMUSG00000040322	Slc25a24	2.2692	5.08447e-12
ENSMUSG00000025491	Ifitm1	2.26814	8.12116e-32
ENSMUSG00000030046	Bmp10	2.26789	1.28939e-06
ENSMUSG00000042622	Maff	2.26618	1.05932e-12
ENSMUSG00000005397	Nid1	2.2654	1.02045e-15
ENSMUSG00000042190	Cmklr1	2.26194	1.33504e-16
ENSMUSG00000040552	C3ar1	2.26035	6.92529e-14
ENSMUSG00000078922	Tgtp1	2.26023	0.000452509
ENSMUSG00000027660	Skil	2.25931	2.01164e-24
ENSMUSG00000017144	Rnd3	2.25894	3.07925e-23
ENSMUSG00000022074	Tnfrsf10b	2.25839	3.95004e-13
ENSMUSG00000022218	Tgm1	2.2576	4.53867e-15
ENSMUSG00000032802	Srxn1	2.25759	1.96593e-23
ENSMUSG00000020429	Igfbp1	2.25679	5.5048e-10
ENSMUSG00000042807	Hecw2	2.25595	4.70859e-08
ENSMUSG00000040511	Pvr	2.25461	1.53463e-34
ENSMUSG00000028977	Casz1	2.25176	1.61834e-10
ENSMUSG00000030921	Trim30a	2.24857	9.5255e-16
ENSMUSG00000020788	Atp2a3	2.24471	1.84026e-11
ENSMUSG00000087569	Gm8464	2.24425	1.53431e-10
ENSMUSG00000087235	Gm4750	2.24424	1.5208e-10
ENSMUSG00000026321	Tnfrsf11a	2.24418	4.12334e-14
ENSMUSG00000031803	B3gnt3	2.23705	1.35669e-11
ENSMUSG00000029674	Limk1	2.23471	8.55178e-12
ENSMUSG00000041308	Sntb2	2.22684	5.07769e-28
ENSMUSG00000000120	Ngfr	2.22678	9.04877e-14
ENSMUSG00000027843	Ptpn22	2.2221	4.31132e-13
ENSMUSG00000022951	Rcan1	2.22022	1.13274e-22
ENSMUSG00000052013	Btla	2.21735	4.14701e-08
ENSMUSG00000074183	Gsta1	2.21719	0.000185685
ENSMUSG00000031530	Dusp4	2.21474	4.11913e-12
ENSMUSG00000046245	Pilra	2.21464	5.36296e-14
ENSMUSG00000004707	Ly9	2.21385	1.78888e-07
ENSMUSG00000022032	Scara5	2.21198	3.70058e-15
ENSMUSG00000090021	Gm6493	2.21103	6.84217e-06
ENSMUSG00000078673	Mup19	2.21021	0.0140067
ENSMUSG00000021493	Pdlim7	2.2098	4.18641e-19
ENSMUSG00000045664	Cdc42ep2	2.2077	6.60006e-23
ENSMUSG00000037242	Clic4	2.19975	4.08345e-23
ENSMUSG00000027230	Creb3l1	2.1989	2.64661e-09
ENSMUSG00000030793	Pycard	2.19496	5.72623e-10
ENSMUSG00000037736	Limch1	2.19434	1.02522e-06
ENSMUSG00000042379	Esm1	2.18713	0.000173532
ENSMUSG00000046731	Kctd11	2.18465	1.9977e-18
ENSMUSG00000041378	Cldn5	2.18414	1.60496e-18
ENSMUSG00000030411	Nova2	2.18385	1.15177e-07
ENSMUSG00000037946	Fgd3	2.18295	2.05424e-16
ENSMUSG00000021457	Syk	2.18276	1.11321e-19
ENSMUSG00000052384	Nrros	2.1823	1.13183e-19
ENSMUSG00000023034	Nr4a1	2.18126	2.59458e-08
ENSMUSG00000038648	Creb3l2	2.18029	7.0263e-39
ENSMUSG00000015437	Gzmb	2.17848	1.00852e-07
ENSMUSG00000038524	Fchsd1	2.17629	3.25892e-15
ENSMUSG00000028931	Kcnab2	2.17396	2.70394e-12
ENSMUSG00000025283	Sat1	2.17389	8.45906e-17
ENSMUSG00000029581	Fscn1	2.17144	5.16728e-14
ENSMUSG00000050440	Hamp	2.16515	3.95453e-05
ENSMUSG00000043263	Pyhin1	2.1639	1.13359e-08
ENSMUSG00000098872	RP23-103I12.13	2.16362	6.99571e-09
ENSMUSG00000034593	Myo5a	2.1632	9.80885e-11
ENSMUSG00000034783	Cd207	2.1613	4.39033e-13
ENSMUSG00000015501	Hivep2	2.16068	1.06416e-19
ENSMUSG00000075254	Heg1	2.16021	9.48171e-28
ENSMUSG00000022863	Btg3	2.15513	7.04732e-20
ENSMUSG00000000732	Icosl	2.15185	4.35717e-10
ENSMUSG00000034684	Sema3f	2.15086	2.64723e-15
ENSMUSG00000026928	Card9	2.14984	2.00815e-09
ENSMUSG00000022899	Slc15a2	2.14959	0.00738304
ENSMUSG00000029298	Gbp9	2.14831	1.71624e-12
ENSMUSG00000030220	Arhgdib	2.14697	1.54656e-14
ENSMUSG00000049775	Tmsb4x	2.14524	1.88999e-17
ENSMUSG00000037280	Galnt6	2.14502	1.16415e-12
ENSMUSG00000023341	Mx2	2.1426	2.11707e-23
ENSMUSG00000056413	Adap1	2.13811	1.25036e-07
ENSMUSG00000039956	Mrap	2.13681	6.05189e-11
ENSMUSG00000034330	Plcg2	2.13579	1.48068e-09
ENSMUSG00000052248	Gm13476	2.13509	1.85453e-10
ENSMUSG00000020042	Btbd11	2.13383	2.72546e-14
ENSMUSG00000040624	Plekhg1	2.12637	2.19574e-11
ENSMUSG00000052837	Junb	2.12288	2.33147e-06
ENSMUSG00000022180	Slc7a8	2.12033	6.32526e-17
ENSMUSG00000030020	Prickle2	2.11896	4.15174e-07
ENSMUSG00000029561	Oasl2	2.1165	2.67006e-08
ENSMUSG00000019966	Kitl	2.1141	4.13204e-19
ENSMUSG00000022865	Cxadr	2.1139	2.06965e-24
ENSMUSG00000030047	Arhgap25	2.11283	9.98533e-18
ENSMUSG00000032344	Mb21d1	2.11201	1.07609e-07
ENSMUSG00000041773	Enc1	2.11056	6.04449e-16
ENSMUSG00000028927	Padi2	2.10659	1.22602e-10
ENSMUSG00000051498	Tlr6	2.10429	6.11956e-10
ENSMUSG00000030187	Klra2	2.10375	1.58845e-06
ENSMUSG00000032300	1700017B05Rik	2.1034	7.0919e-28
ENSMUSG00000042677	Zc3h12a	2.09936	2.64305e-15
ENSMUSG00000039316	Rftn1	2.09931	1.08347e-13
ENSMUSG00000025969	Nrp2	2.09646	3.44754e-15
ENSMUSG00000032125	Robo4	2.09492	1.27833e-15
ENSMUSG00000067931	Zfp948	2.09218	2.83252e-16
ENSMUSG00000058013	2017-09-11	2.09191	1.26881e-30
ENSMUSG00000023073	Slc10a2	2.08931	1.58598e-13
ENSMUSG00000048621	Gm6377	2.08881	2.45209e-16
ENSMUSG00000020589	Fam49a	2.08704	2.42467e-17
ENSMUSG00000058818	Pirb	2.08549	7.18894e-16
ENSMUSG00000038205	Prkab2	2.083	8.00165e-17
ENSMUSG00000026421	Csrp1	2.08279	1.03134e-16
ENSMUSG00000021262	Evl	2.08272	8.7824e-13
ENSMUSG00000026072	Il1r1	2.07808	6.64174e-09
ENSMUSG00000047867	Gimap6	2.07427	3.92774e-20
ENSMUSG00000000317	Bcl6b	2.07127	9.56071e-10
ENSMUSG00000025287	Acot9	2.07067	1.18129e-19
ENSMUSG00000025192	Entpd7	2.05831	5.07805e-13
ENSMUSG00000096010	Hist4h4	2.0573	1.20911e-08
ENSMUSG00000023913	Pla2g7	2.05517	9.35488e-17
ENSMUSG00000021263	Degs2	2.05295	9.42414e-10
ENSMUSG00000069792	Wfdc17	2.05165	1.46138e-25
ENSMUSG00000030830	Itgal	2.05118	6.89062e-10
ENSMUSG00000058715	Fcer1g	2.05068	3.26845e-16
ENSMUSG00000039697	Ncoa7	2.05029	9.14527e-13
ENSMUSG00000085189	Gm11963	2.04638	8.91541e-10
ENSMUSG00000053063	Clec12a	2.0449	2.56179e-09
ENSMUSG00000010067	Rassf1	2.04207	2.71415e-19
ENSMUSG00000042292	Mkl1	2.04121	4.05567e-29
ENSMUSG00000020143	Dock2	2.04093	1.80032e-12
ENSMUSG00000079481	Nhsl2	2.03919	3.94622e-10
ENSMUSG00000024789	Jak2	2.03857	1.2175e-29
ENSMUSG00000038155	Gstp2	2.03849	2.85397e-06
ENSMUSG00000003500	Impdh1	2.03787	1.11539e-11
ENSMUSG00000022489	Pde1b	2.03688	2.12223e-07
ENSMUSG00000072844	G530011O06Rik	2.03668	1.2975e-12
ENSMUSG00000028041	Adam15	2.03572	1.06048e-11
ENSMUSG00000020573	Pik3cg	2.03524	4.55706e-08
ENSMUSG00000022667	Cd200r1	2.03297	6.70005e-11
ENSMUSG00000029648	Flt1	2.0321	1.65384e-11
ENSMUSG00000027399	Il1a	2.02858	6.58035e-13
ENSMUSG00000044583	Tlr7	2.02611	9.64977e-10
ENSMUSG00000023030	Slc11a2	2.02377	2.54242e-20
ENSMUSG00000070327	Rnf213	2.02308	1.22634e-09
ENSMUSG00000030474	Siglece	2.02307	4.61087e-12
ENSMUSG00000053175	Bcl3	2.0222	9.1734e-11
ENSMUSG00000030759	Far1	2.0181	1.38582e-19
ENSMUSG00000058099	Nfam1	2.01792	8.56796e-07
ENSMUSG00000093938	Evi2b	2.01726	5.21752e-11
ENSMUSG00000022864	D16Ertd472e	2.01651	1.31233e-18
ENSMUSG00000063286	Gm8995	2.00974	1.15916e-10
ENSMUSG00000033721	Vav3	2.00967	5.03377e-11
ENSMUSG00000047881	Rell1	2.00874	4.47535e-30
ENSMUSG00000021108	Prkch	2.00849	3.35742e-12
ENSMUSG00000025351	Cd63	2.00843	8.30958e-17
ENSMUSG00000074063	Osgin1	2.00716	1.08194e-09
ENSMUSG00000020272	Stk10	2.00509	1.15113e-20
ENSMUSG00000091938	Gm2564	2.00353	2.17969e-08
ENSMUSG00000085404	Gm12909	-2.00465	2.18577e-06
ENSMUSG00000024254	Abcg8	-2.00983	1.99645e-26
ENSMUSG00000040093	Bmf	-2.01443	4.33554e-07
ENSMUSG00000045094	Arhgef37	-2.01851	4.69189e-08
ENSMUSG00000020072	Pbld1	-2.02502	2.7232e-20
ENSMUSG00000002409	Dyrk1b	-2.02623	7.06632e-19
ENSMUSG00000027690	Slc2a2	-2.0315	2.07513e-19
ENSMUSG00000063929	Cyp4a32	-2.04327	7.24488e-13
ENSMUSG00000045775	Slc16a5	-2.05479	1.32883e-06
ENSMUSG00000078234	Klhdc7a	-2.05571	4.35304e-09
ENSMUSG00000011305	Plin5	-2.05788	8.61327e-12
ENSMUSG00000074219	Gm10644	-2.07169	4.13584e-07
ENSMUSG00000038193	Hand2	-2.07498	1.8938e-08
ENSMUSG00000085214	0610005C13Rik	-2.0778	1.39177e-19
ENSMUSG00000090622	A930033H14Rik	-2.08127	7.48631e-06
ENSMUSG00000068551	Zfp467	-2.08234	2.84949e-18
ENSMUSG00000074284	Gm10658	-2.0855	1.78024e-09
ENSMUSG00000046027	Stard5	-2.08836	2.12016e-28
ENSMUSG00000052957	Gas1	-2.09286	1.57696e-07
ENSMUSG00000086010	Gm15318	-2.10113	3.87527e-14
ENSMUSG00000079360	Gm3839	-2.10729	1.72066e-05
ENSMUSG00000084839	Gm14097	-2.11139	9.96806e-08
ENSMUSG00000082588	Gm15443	-2.11431	7.81378e-11
ENSMUSG00000086390	1810019D21Rik	-2.13231	2.56942e-10
ENSMUSG00000044359	P2ry4	-2.13949	5.18628e-06
ENSMUSG00000020381	3010026O09Rik	-2.14432	1.80913e-09
ENSMUSG00000028536	2610528J11Rik	-2.15232	1.04549e-14
ENSMUSG00000062563	Cys1	-2.15695	3.0594e-09
ENSMUSG00000056133	Gm9992	-2.15851	4.80091e-08
ENSMUSG00000090038	Gm16573	-2.16484	8.73003e-11
ENSMUSG00000003949	Hlf	-2.16548	1.43794e-28
ENSMUSG00000031431	Tsc22d3	-2.16793	4.82412e-17
ENSMUSG00000030087	Klf15	-2.1738	5.32955e-29
ENSMUSG00000034774	Dsg1c	-2.17825	1.20457e-05
ENSMUSG00000044033	Ccdc141	-2.20236	2.66975e-14
ENSMUSG00000051452	Gm11437	-2.23858	2.5328e-10
ENSMUSG00000019935	Slc17a8	-2.24773	2.6836e-09
ENSMUSG00000002032	Tmem25	-2.25635	1.48971e-12
ENSMUSG00000019232	Etnppl	-2.25714	5.4329e-12
ENSMUSG00000030827	Fgf21	-2.25775	0.000121884
ENSMUSG00000032064	Dixdc1	-2.29583	1.12702e-21
ENSMUSG00000020131	Pcsk4	-2.30238	3.65488e-12
ENSMUSG00000009633	G0s2	-2.31236	5.16583e-06
ENSMUSG00000030237	Slco1a4	-2.31735	6.06787e-16
ENSMUSG00000027983	Cyp2u1	-2.33184	3.50672e-09
ENSMUSG00000039763	Dnajc28	-2.33207	2.04096e-14
ENSMUSG00000031489	Adrb3	-2.33623	1.17025e-07
ENSMUSG00000002346	Slc25a42	-2.37419	7.76807e-24
ENSMUSG00000045087	S1pr5	-2.38883	1.56091e-10
ENSMUSG00000053964	Lgals4	-2.3996	3.08643e-16
ENSMUSG00000023122	Sult1c2	-2.40433	6.50745e-15
ENSMUSG00000074622	Mafb	-2.4169	1.21596e-14
ENSMUSG00000073600	Prob1	-2.44141	3.26297e-13
ENSMUSG00000058922	Gm10052	-2.45094	0.00124134
ENSMUSG00000050445	Cyp8b1	-2.47391	4.71063e-09
ENSMUSG00000097101	1810034E14Rik	-2.47612	3.19741e-14
ENSMUSG00000066072	Cyp4a10	-2.48339	4.29796e-06
ENSMUSG00000049555	Tmie	-2.50544	6.06787e-16
ENSMUSG00000086610	Gm15408	-2.51395	1.05626e-13
ENSMUSG00000039238	Zfp750	-2.5437	1.02395e-26
ENSMUSG00000025577	Cbx2	-2.62631	1.97449e-20
ENSMUSG00000050069	Grem2	-2.655	5.3057e-26
ENSMUSG00000026669	Mcm10	-2.68169	7.15951e-32
ENSMUSG00000052496	Pkdrej	-2.68865	9.6219e-13
ENSMUSG00000028051	Hcn3	-2.69844	3.03988e-20
ENSMUSG00000032492	Pth1r	-2.69998	1.24861e-16
ENSMUSG00000028712	Cyp4a31	-2.70081	1.10133e-11
ENSMUSG00000034858	Fam214a	-2.76608	5.63634e-17
ENSMUSG00000028654	Mycl	-2.7721	1.60162e-21
ENSMUSG00000037348	Paqr7	-2.77623	4.30471e-33
ENSMUSG00000001095	Slc13a2	-2.78043	6.82056e-08
ENSMUSG00000069622	Gm10273	-2.78825	0.00143781
ENSMUSG00000027762	Sucnr1	-2.80578	4.65862e-11
ENSMUSG00000026475	Rgs16	-2.83697	1.75767e-11
ENSMUSG00000097131	D230017M19Rik	-2.84254	4.57066e-13
ENSMUSG00000021750	Fam107a	-2.8436	0.00361888
ENSMUSG00000028715	Cyp4a14	-2.84762	3.98767e-08
ENSMUSG00000033871	Ppargc1b	-2.85598	1.08046e-30
ENSMUSG00000052302	Tbc1d30	-2.8599	2.20545e-26
ENSMUSG00000028976	Slc2a5	-2.87245	2.56035e-13
ENSMUSG00000034173	2410018M08Rik	-2.88226	6.19713e-12
ENSMUSG00000075517	Cyp2d37-ps	-2.88234	7.09553e-30
ENSMUSG00000022591	Gm9747	-2.92231	1.33058e-11
ENSMUSG00000055782	Abcd2	-2.92478	4.9944e-16
ENSMUSG00000022389	Tef	-2.93278	7.58932e-25
ENSMUSG00000021228	Acot3	-3.02097	1.7622e-24
ENSMUSG00000035878	Hykk	-3.04617	4.23095e-37
ENSMUSG00000081988	Gm15746	-3.04691	2.65945e-12
ENSMUSG00000048938	Nr1h5	-3.0493	2.91634e-12
ENSMUSG00000032898	Fbxo21	-3.06783	1.49896e-32
ENSMUSG00000020623	Map2k6	-3.09039	5.58411e-17
ENSMUSG00000079262	Slco1a6	-3.13232	3.94512e-23
ENSMUSG00000032010	Usp2	-3.13467	2.69286e-13
ENSMUSG00000005677	Nr1i3	-3.16991	7.8222e-28
ENSMUSG00000033594	Spata2l	-3.28768	8.85942e-43
ENSMUSG00000074052	BC048644	-3.28818	6.25647e-13
ENSMUSG00000018727	Cpsf4l	-3.36895	1.37195e-18
ENSMUSG00000026839	Upp2	-3.37486	4.59646e-20
ENSMUSG00000065952	C330021F23Rik	-3.44031	1.27803e-12
ENSMUSG00000067389	Gm17080	-3.72208	5.32193e-17
ENSMUSG00000067279	Ppp1r3c	-3.78921	3.65571e-39
ENSMUSG00000061983	Rps12	-3.79099	0.009688
ENSMUSG00000030483	Cyp2b10	-3.84427	1.30634e-06
ENSMUSG00000050423	Ppp1r3g	-3.87765	1.03274e-06
ENSMUSG00000049685	Cyp2g1	-3.9236	5.39317e-17
ENSMUSG00000078650	G6pc	-3.95736	1.46505e-25
ENSMUSG00000045776	Lrtm1	-4.04485	8.15334e-19
ENSMUSG00000097730	Gm26588	-4.05359	2.44584e-22
ENSMUSG00000027796	Smad9	-4.11983	6.30332e-42
ENSMUSG00000032500	Dclk3	-4.29942	7.47459e-19
ENSMUSG00000028957	Per3	-4.33579	3.25699e-30
ENSMUSG00000040740	Slc25a34	-4.37407	2.60687e-34
ENSMUSG00000037709	Fam13a	-4.70809	2.97925e-56
ENSMUSG00000030364	Clec2h	-4.73794	2.38581e-18
ENSMUSG00000059824	Dbp	-5.05724	3.32485e-24
ENSMUSG00000028240	Cyp7a1	-5.31449	1.43529e-57
ENSMUSG00000074254	Cyp2a4	-5.65488	1.55797e-09
ENSMUSG00000040660	Cyp2b9	-6.47167	9.95869e-14
ENSMUSG00000078889	Gm14288	-6.49039	5.69919e-25
