# Supplementary material for: Pyruvate dehydrogenase complex and lactate dehydrogenase are targets for therapy of acute liver failure
Source: J Hepatol. 2018 Aug;69(2):325–35. doi: 10.1016/j.jhep.2018.03.016 (PMC6057136; doi:10.1016/j.jhep.2018.03.016)
Supplement: Supplementary Table S2 [file mmc3.xlsx]

## Sheet: Supplementary Table 2
Table S2: List of 467 overlapping genes between H3K9Ac ChIP-seq data of livers of 8-week old mice in ENCODE and genes up-regulated in livers by CD95-Ab.
GeneSymbol	logFC	FDR	start	end	distance To TSS
1700017B05Rik	2.1034	7.0919e-28	57261071	57262610	0
1700024P16Rik	2.50256	8.02331e-32	104913400	104913904	0
Abcb1b	2.78049	8.16908e-28	8798103	8798358	0
Abcc1	3.15371	1.40019e-49	14361239	14361493	-65
Ackr3	2.62344	2.00566e-11	90204012	90204200	32
Acot9	2.07067	1.18129e-19	155262495	155262934	52
Actg1	3.23443	1.73014e-24	120347770	120348506	0
Adam15	2.03572	1.06048e-11	89349503	89349963	47
Adamts1	3.58095	7.86297e-62	85800922	85803688	0
Adamts4	7.35684	1.01282e-75	171252144	171252288	28
Adap1	2.13811	1.25036e-07	139325097	139325511	0
Adm	4.16179	2.41588e-19	110625607	110626169	-1500
Adrb2	2.35191	8.11924e-09	62179346	62179951	30
Agpat4	2.42109	8.20663e-12	12118986	12119139	-145
Akap12	6.78045	2.86335e-64	4266418	4266563	89
Akap2	4.67553	1.40443e-50	57845268	57845602	20
Akr1b8	2.69814	1.07341e-19	34353817	34353969	-195
Alox12	3.38371	7.95324e-15	70255176	70255326	15
Alox5ap	2.5166	3.21112e-18	149265107	149265253	103
Alpk1	4.40235	1.21015e-46	127780173	127780546	0
Angpt2	3.78962	4.21231e-35	18740875	18741273	289
Anxa2	2.6947	3.12546e-39	69453687	69454332	4
Apaf1	2.94439	4.68409e-30	91082096	91082735	8
Apbb1ip	2.38251	2.61999e-17	22773965	22774201	-126
Apcs	2.32316	9.23266e-16	172894803	172894975	79
Apobr	2.28982	8.50934e-13	126585042	126585266	34
Apold1	4.62856	2.98173e-42	134981976	134982360	0
Areg	4.90792	1.44521e-23	91139559	91139813	0
Arhgap25	2.11283	9.98533e-18	87495739	87496291	36
Arhgap31	2.36862	6.14885e-18	38712501	38713660	0
Arhgdib	2.14697	1.54656e-14	136938683	136939231	296
Arid5a	4.95576	7.25383e-50	36307767	36308678	34
Arl5c	3.27802	3.2028e-22	97995508	97995884	289
Atf3	4.5895	4.11559e-18	191181947	191183243	90
Atp11a	2.46005	3.7387e-22	12756639	12757933	0
Atp2a3	2.24471	1.84026e-11	72961228	72961492	59
B3gnt3	2.23705	1.35669e-11	71701348	71701776	24
Basp1	3.71289	4.56425e-34	25413283	25413829	0
Batf2	2.33494	1.01429e-11	6164455	6164892	0
Bcl3	2.0222	9.1734e-11	19821305	19823112	0
Bcl6b	2.07127	9.56071e-10	70229278	70229582	216
Birc3	2.58643	6.95114e-35	7871411	7873339	0
Bmp10	2.26789	1.28939e-06	87429054	87429522	60
Bmper	2.50812	1.94015e-06	23222728	23223726	0
Bpgm	2.77372	1.42232e-11	34475535	34475728	-628
Btg2	3.21937	6.6108e-15	134077822	134079082	73
Btg3	2.15513	7.04732e-20	78376072	78376704	106
Capg	4.22306	1.11163e-76	72544219	72544662	0
Car13	3.32744	1.31592e-17	14641711	14642053	0
Casz1	2.25176	1.61834e-10	148804075	148804299	-93
Ccdc88b	2.73912	3.31543e-16	6858299	6858481	-88
Ccl24	3.70921	3.79669e-32	135572834	135572975	68
Ccl6	3.89917	4.63351e-63	83592739	83592939	148
Ccl7	8.07457	3.02626e-109	82045738	82045897	26
Ccnd2	2.39776	3.02205e-18	127150864	127150998	50
Ccrl2	4.10752	1.16969e-46	111055914	111057305	0
Cd14	4.43798	8.12503e-53	36725702	36726608	207
Cd180	3.06162	1.01928e-07	102693824	102694042	266
Cd200r1	2.03297	6.70005e-11	44765745	44766313	9
Cd274	3.52158	1.98922e-24	29366766	29367002	-436
Cd40	2.39605	1.11632e-18	165055704	165056046	68
Cd44	2.9697	1.27581e-20	102900833	102901480	185
Cd52	2.56115	8.33626e-19	134094680	134094992	81
Cd55	2.69263	9.4956e-35	130462198	130462774	0
Cd63	2.00843	8.30958e-17	128909412	128909831	-35
Cd83	2.87348	8.91621e-23	43785197	43785646	12
Cd93	3.86742	6.307e-40	148443040	148443541	0
Cdc42ep2	2.2077	6.60006e-23	5924096	5924791	25
Cdh5	2.4457	1.38029e-36	104101685	104102372	60
Cdk14	2.27711	2.12812e-12	5379720	5380187	64
Cdr2	4.40537	3.75108e-36	120981594	120982261	51
Cebpd	2.43717	5.30377e-14	15886692	15887113	-173
Chka	4.04433	9.54332e-27	3851079	3851222	-551
Chst11	4.87496	8.15498e-53	82985058	82985232	-265
Cish	3.21713	6.16838e-31	107295446	107296517	-142
Ckap4	2.64957	1.09085e-19	84533234	84534550	0
Clcf1	2.55349	2.36813e-18	4214347	4215427	0
Cldn14	2.71486	8.78854e-18	93928574	93929820	0
Cldn5	2.18414	1.60496e-18	18776351	18776627	-220
Clic4	2.19975	4.08345e-23	135271240	135272722	38
Cmklr1	2.26194	1.33504e-16	113649897	113650350	40
Cnn2	2.40716	1.91243e-37	79988105	79988932	0
Col4a2	2.29624	6.81398e-21	11311563	11311712	-1093
Coro1a	3.04706	1.02379e-27	126703743	126703966	254
Cotl1	2.29373	3.94252e-32	119839200	119840539	40
Cpne8	2.52834	3.57185e-32	90678964	90680099	0
Creb3l1	2.1989	2.64661e-09	92023592	92024514	0
Creb3l2	2.18029	7.0263e-39	37441410	37442134	14
Crybb3	3.7292	1.67238e-23	113082685	113082950	-1101
Csf1	2.30536	6.41685e-33	107758641	107760833	0
Csrnp1	2.32334	5.85181e-17	119979027	119979217	-1693
Csrp1	2.08279	1.03134e-16	135728594	135729087	-110
Ctgf	2.60316	1.15136e-10	24595510	24596155	68
Cttnbp2nl	2.50443	2.20277e-19	105052308	105052967	0
Cx3cl1	2.53719	8.17732e-11	94772284	94772409	104
Cxadr	2.1139	2.06965e-24	78301187	78301572	-99
Cxcl1	3.15741	1.42659e-15	90890782	90891912	0
Cxcl11	2.35395	1.46003e-10	92363158	92363616	0
Cxcl14	4.69305	6.45579e-22	56296001	56296408	143
Cxcr4	3.22675	1.15704e-27	128592123	128592282	11
Cyr61	2.82804	9.82202e-16	145649196	145650000	0
Cytip	3.32906	2.31651e-28	58159771	58160085	37
Cyyr1	2.90791	6.33363e-23	85549898	85550593	116
D10Wsu102e	2.38777	1.08495e-24	83359837	83359988	-233
D16Ertd472e	2.01651	1.31233e-18	78575757	78576700	0
D8Ertd82e	3.51461	2.24833e-22	36094465	36095810	0
Dab2	2.39474	2.96381e-17	6386791	6386952	43
Dbn1	3.92725	2.63788e-42	55487222	55487802	274
Dhrs9	2.32712	7.60587e-08	69380539	69380728	77
Dock2	2.04093	1.80032e-12	34783407	34783850	55
Dok2	2.70455	1.83494e-17	70774440	70774588	59
Dpysl3	3.06292	2.34105e-19	43392630	43393140	237
Dram1	3.11779	1.66289e-24	88356713	88357049	26
Dusp2	3.83096	2.1284e-37	127336108	127336725	0
Dusp4	2.21474	4.11913e-12	34804980	34805487	-2123
Dusp5	4.69304	1.28634e-61	53528421	53528955	-363
Dusp8	4.31105	5.47207e-69	142094441	142095325	0
Dyrk3	2.35541	1.75607e-17	131137722	131138294	0
Ecscr	2.59194	9.05293e-26	35721212	35721437	54
Egr2	4.85015	2.00049e-32	67536656	67537168	-701
Elf3	4.71782	3.11737e-70	135258260	135258441	31
Emilin2	3.26481	9.65524e-33	71310640	71310905	60
Emp3	2.44762	3.56186e-24	45920361	45921210	0
Enc1	2.11056	6.04449e-16	97240427	97241924	0
Entpd7	2.05831	5.07805e-13	43689322	43689510	-179
Ets2	3.09571	2.04905e-48	95701907	95702373	-34
Evl	2.08272	8.7824e-13	108554720	108554951	0
Ezr	2.49267	1.81988e-33	6781972	6782722	58
Fam220a	2.90461	1.22634e-09	143548354	143548564	-142
Fam26f	3.15912	3.65224e-12	34127323	34128001	0
Fam49a	2.08704	2.42467e-17	12262157	12262503	18
Fam65b	2.77599	1.35756e-27	24638367	24638577	-71
Fam84a	3.24079	6.70198e-18	14151415	14151678	360
Far1	2.0181	1.38582e-19	113513073	113513491	-343
Fblim1	2.53249	6.15718e-19	141599708	141600103	0
Fcer1g	2.05068	3.26845e-16	171233300	171234063	286
Fchsd1	2.17629	3.25892e-15	37969311	37969749	0
Fgd3	2.18295	2.05424e-16	49308702	49308986	222
Fgr	3.33871	1.57842e-29	132973843	132975069	0
Fhl2	3.30415	2.63549e-16	43163724	43163941	20
Fhl3	4.0778	1.15625e-31	124700339	124701577	0
Flna	2.89068	5.83194e-49	74245811	74246392	142
Flt1	2.0321	1.65384e-11	147724989	147726376	0
Fmnl1	3.33431	9.52691e-31	103170652	103171605	0
Fos	3.07331	1.24381e-06	85471993	85472860	-1041
Fosb	4.19889	6.43196e-16	19309359	19309816	229
Fosl2	3.16467	4.61372e-46	32134480	32134642	-1830
Fpr1	2.3385	4.15975e-11	17883696	17883887	52
Frzb	3.01636	1.80507e-35	80446560	80447073	323
Fscn1	2.17144	5.16728e-14	142960359	142961628	4
Fst	3.61473	4.63013e-32	114458188	114459003	0
Fxyd5	2.70712	1.07502e-28	31041622	31042138	0
Gadd45b	3.00195	1.18436e-10	80928739	80929748	-343
Galnt18	2.45408	2.93751e-10	111779354	111779956	21
Galnt3	3.02313	3.80321e-17	66124381	66124895	0
Galnt6	2.14502	1.16415e-12	100729008	100729318	58
Gbp2	3.79571	6.50821e-19	142620456	142620618	-45
Gbp5	3.91892	2.56435e-27	142496157	142496292	-642
Gbp6	2.5662	1.95869e-11	105293257	105293459	240
Gdf15	2.80549	2.5755e-09	70630994	70631623	12
Gem	3.69544	1.09226e-35	11704420	11704873	0
Gfpt2	4.28387	1.54456e-42	49794200	49794463	45
Gimap6	2.07427	3.92774e-20	48707847	48708058	186
Gja1	3.69214	3.45197e-41	56377363	56379311	0
Glipr2	4.30725	2.67333e-44	43957389	43958109	0
Gm12250	2.51657	0.000131988	58183680	58184060	0
Gm13889	4.04742	5.68991e-26	93955969	93957120	0
Gpr137b	3.02368	1.77044e-33	13393373	13393534	61
Gpr137b-ps	2.57543	1.4684e-21	12650091	12650331	64
Gpr4	2.82673	1.39177e-19	19212542	19212904	4
Gprc5b	4.31606	3.09972e-24	118994792	118995175	36
H3f3b	2.67425	2.05765e-12	116023432	116024485	19
Hamp	2.16515	3.95453e-05	30943600	30943783	234
Hbegf	4.52659	4.24949e-38	36515227	36515779	26
Hck	2.65933	1.49256e-18	153108540	153109019	72
Hcls1	2.56183	5.88563e-28	36935010	36935521	27
Hecw2	2.25595	4.70859e-08	54194249	54195295	0
Heg1	2.16021	9.48171e-28	33683998	33684390	-76
Hgf	2.39305	7.38233e-13	16553114	16553284	-211
Hhip	2.38662	6.69586e-13	80057391	80057983	25
Hilpda	4.91264	6.07859e-26	29272325	29272563	0
Hist4h4	2.0573	1.20911e-08	136803905	136804395	36
Hivep2	2.16068	1.06416e-19	13964522	13968302	0
Hivep3	2.90763	9.86384e-25	119733339	119733548	-236
Hk1	2.61628	1.69617e-17	62339545	62340160	261
Hk2	3.48707	1.92085e-20	82774659	82774885	-205
Hmox1	3.47637	5.88569e-32	75093620	75094326	2
Hoxa5	4.11281	2.33926e-26	52203243	52204290	297
Icam1	3.90703	2.87114e-60	21015099	21015316	-644
Icosl	2.15185	4.35717e-10	78069347	78069973	0
Id3	3.66369	3.96319e-19	136140713	136141395	-2427
Ier3	5.80213	2.40297e-43	35821346	35821486	-227
Ier5	3.70734	7.0263e-39	155097896	155099587	49
Ifi47	2.77012	4.21111e-12	49076712	49076859	125
Ifit2	2.34901	4.65438e-11	34550759	34551106	65
Ifitm1	2.26814	8.12116e-32	140968363	140968532	287
Ifitm6	4.27612	7.24563e-23	141016602	141016786	106
Igf2bp2	3.65881	5.36751e-35	22162173	22162417	-838
Igfbp1	2.25679	5.5048e-10	7196860	7197046	-741
Igsf6	2.61655	1.1363e-18	121074137	121074338	192
Ikbke	3.5013	1.95222e-40	131275606	131276980	0
Ikzf1	2.46419	5.28591e-21	11685377	11685565	-360
Il1a	2.02858	6.58035e-13	129308886	129309221	0
Il1r1	2.07808	6.64174e-09	40224407	40225589	0
Il1rn	6.08146	1.78231e-59	24345309	24345460	0
Il21r	2.45812	5.70291e-10	125603437	125603612	8
Il2rg	3.06814	3.18073e-24	101268003	101268128	127
Impdh1	2.03787	1.11539e-11	29211664	29212630	0
Inhbb	4.27637	7.2595e-20	119421299	119422230	18
Iqgap1	2.73614	7.21195e-31	80802626	80803261	70
Irak3	4.58801	1.36637e-46	120201162	120202192	0
Irf8	2.55959	3.03734e-34	120735642	120736179	-179
Isg15	2.59676	9.41483e-14	156200490	156200804	14
Isg20	3.44477	1.98996e-22	78913769	78914164	4
Itgb2	3.20274	2.54309e-22	77530551	77530717	203
Itpkc	3.67475	8.93716e-45	27227454	27228588	9
Jak2	2.03857	1.2175e-29	29250856	29252749	0
Jam2	2.30473	6.543e-12	84773878	84775246	0
Jdp2	2.75625	2.93014e-19	85598526	85600045	0
Junb	2.12288	2.33147e-06	84976953	84978683	65
Kcnab2	2.17396	2.70394e-12	152477739	152477921	-190
Kcnj2	4.43911	2.86598e-34	111065682	111066007	-157
Kcnj8	2.39467	2.74243e-24	142571011	142571654	0
Kctd11	2.18465	1.9977e-18	69880408	69880991	0
Kit	2.40091	1.09187e-10	75574998	75575764	11
Kitl	2.1141	4.13204e-19	100015400	100015721	-103
Klf6	3.37642	1.16985e-44	5860577	5861171	-318
Klf7	2.56872	4.44806e-34	64120815	64121457	0
Krt18	2.84533	8.97903e-22	102025330	102025955	-2261
Krt8	2.67558	1.39177e-19	102003149	102004285	57
Lars2	3.49546	3.15838e-23	123366971	123367453	31
Lcp2	2.38078	6.57759e-16	34047194	34048018	0
Lgals3	3.34947	1.7823e-48	47374135	47374429	161
Lif	9.36237	2.47943e-60	4266516	4266656	-140
Limch1	2.19434	1.02522e-06	66745470	66745740	-100
Limk1	2.23471	8.55178e-12	134677749	134678548	0
Lrrc8c	2.43234	1.79501e-20	105518800	105519341	-130
Lyve1	3.46576	6.14328e-21	110862714	110862866	87
Maff	2.26618	1.05932e-12	79347194	79348984	0
Mamld1	3.02916	1.68821e-25	71049746	71049945	-311
Map1b	3.66039	7.10342e-18	99516148	99516859	0
Map3k14	2.28505	1.05617e-24	103266757	103267343	58
Map3k6	2.59666	5.20351e-10	133240810	133241410	0
Map3k8	2.65964	1.67088e-19	4352730	4353836	0
Map4k4	2.60127	4.1546e-31	39900426	39900704	-209
Marcksl1	3.37424	4.20425e-54	129513674	129514764	93
Mb21d1	2.11201	1.07609e-07	78442416	78443158	79
Mcam	3.208	4.79871e-40	44133719	44133936	-722
Mcoln2	2.86084	6.56568e-13	146149897	146150129	-45
Mest	2.31779	3.10877e-08	30735742	30735901	-2149
Metrnl	3.09335	2.57423e-40	121701927	121702231	-196
Mical1	2.50937	1.04395e-19	41476087	41476552	0
Mid1	2.53039	6.6117e-28	169879625	169880189	6
Mkl1	2.04121	4.05567e-29	81045169	81045429	48
Mob3a	2.4521	7.44072e-18	80701525	80701871	0
Mrap	2.13681	6.05189e-11	90736646	90736787	-1537
Msn	2.87584	2.09177e-34	96096124	96097083	79
Mthfd2	2.70185	5.1515e-23	83317227	83317562	42
Mx2	2.1426	2.11707e-23	97534578	97535098	-983
Mxd1	2.66611	6.34814e-48	86668486	86669140	19
Mybl1	3.82832	8.565e-21	9699959	9700180	29
Myc	3.76123	3.29938e-35	61984150	61985264	-77
Myh9	2.41832	1.35433e-26	77840481	77842130	45
Myo1g	2.58397	5.46701e-16	6520567	6520912	46
Myo5a	2.1632	9.80885e-11	75070904	75071139	-67
Myof	2.73052	2.45137e-25	38043327	38043709	0
Ncf4	3.04374	1.35815e-20	78244943	78245213	132
Ncoa7	2.05029	9.14527e-13	30655598	30655787	80
Nes	4.29539	3.16657e-73	87971153	87972197	60
Nfam1	2.01792	8.56796e-07	83031352	83031481	-1402
Nfe2	2.88787	3.6155e-15	103255038	103255697	0
Nfkb1	2.29768	4.57063e-40	135608088	135608265	181
Nfkb2	3.31493	1.91551e-54	46304341	46304545	-192
Nfkbid	3.00226	2.20567e-13	30421387	30421592	-140
Nfkbie	2.73917	7.8986e-27	45555741	45556484	41
Nfkbiz	2.8641	9.30579e-21	55820979	55822149	0
Ngf	2.96945	7.24429e-24	102469974	102470740	55
Ngfr	2.22678	9.04877e-14	95587440	95587623	75
Nhsl2	2.03919	3.94622e-10	101849387	101849768	2
Nlrp3	3.81605	1.5402e-38	59541841	59542138	256
Nod2	3.26948	7.639e-15	88647377	88647800	30
Nos1ap	3.57775	8.59666e-29	170588966	170589858	0
Nos2	6.35545	6.11104e-25	78924978	78925300	0
Nova2	2.18385	1.15177e-07	18925474	18925740	-148
Nr4a1	2.18126	2.59458e-08	101266192	101266500	-346
Nr4a3	5.3417	2.42493e-39	48042596	48043242	-2063
Nrp2	2.09646	3.44754e-15	62702784	62703215	-102
Nrros	2.1823	1.13183e-19	32164389	32165510	0
Oasl2	2.1165	2.67006e-08	114896948	114897419	14
Orai2	2.61185	1.08622e-11	136170155	136170557	99
Osgin1	2.00716	1.08194e-09	119434883	119435162	-2000
Osmr	2.73011	1.22848e-33	6873851	6874693	0
Pde4b	3.75645	1.01965e-39	102087805	102088388	64
Pdgfb	2.56548	2.38208e-18	80012112	80014937	0
Pdlim7	2.2098	4.18641e-19	55512384	55513427	19
Pdp1	2.46091	2.31047e-11	11965907	11966439	0
Pfkfb3	2.29989	2.21533e-09	11500517	11502128	0
Pfkfb4	2.92384	1.86492e-23	108991316	108991653	-249
Pfkp	2.78072	5.27161e-35	6648413	6648642	129
Pglyrp1	4.59838	3.52078e-30	18884708	18884848	18
Pgm1	2.39754	9.42702e-26	64092682	64092812	-138
Phlda1	3.33944	2.20558e-20	111505295	111506257	-29
Pik3cg	2.03524	4.55706e-08	32208208	32208562	0
Pik3r5	2.84921	4.75864e-20	68431507	68431653	-472
Pkm	2.87414	3.00611e-38	59655785	59655947	-421
Pla2g7	2.05517	9.35488e-17	43568477	43568639	26
Plac8	2.42792	8.51633e-22	100571867	100572001	204
Plagl1	2.74635	1.11324e-19	13090881	13091244	93
Plau	3.52077	1.2857e-34	20836252	20836509	-153
Plaur	5.81331	6.53709e-89	24462535	24462839	52
Plcg2	2.13579	1.48068e-09	117498296	117498716	21
Plek	4.43494	2.46902e-54	17052699	17052891	-318
Plekhg1	2.12637	2.19574e-11	3740198	3740584	0
Plekho2	2.9527	6.90411e-48	65578021	65578146	-921
Plk2	2.59607	5.89124e-26	110394447	110394948	-96
Plscr1	4.42958	2.21453e-51	92249989	92250932	0
Pmaip1	3.01131	3.2028e-22	66458325	66458487	-117
Ppl	2.77337	3.84519e-24	5132012	5132455	26
Ppp1r18	2.27793	8.26991e-37	35865518	35867593	0
Prdm1	3.28969	1.51539e-16	44458515	44459047	0
Prickle2	2.11896	4.15174e-07	92480732	92481222	170
Prkab2	2.083	8.00165e-17	97657378	97657511	-701
Prkch	2.00849	3.35742e-12	73584237	73585819	0
Prkx	2.33075	1.42385e-22	77795193	77795907	53
Procr	4.34587	4.26652e-42	155750936	155751497	0
Psat1	2.66241	3.1086e-17	15924265	15924499	123
Pstpip1	2.51063	2.45618e-12	56090045	56090468	69
Ptger4	2.54843	3.3137e-15	5243580	5243747	440
Ptpn22	2.2221	4.31132e-13	103858055	103858188	-1607
Pvr	2.25461	1.53463e-34	19920177	19921128	15
Pycard	2.19496	5.72623e-10	127993382	127993722	145
Rab8b	2.64583	1.24512e-24	66918827	66919651	54
Rac2	2.34801	1.76676e-12	78571706	78572373	410
Ralgds	3.97965	7.17032e-40	28513268	28513764	101
Rapgef5	3.0279	3.00116e-20	117533917	117534215	0
Rasd1	3.81088	2.52566e-15	59963972	59964548	396
Rasip1	3.2567	1.64172e-23	45627232	45627404	-133
Rassf1	2.04207	2.71415e-19	107551466	107551965	0
Rcan1	2.22022	1.13274e-22	92399328	92400073	5
Rel	2.69265	4.56777e-25	23769726	23771031	0
Relb	3.76025	1.47599e-44	19628983	19629412	26
Rell1	2.00874	4.47535e-30	63968164	63968859	38
Relt	2.37682	7.10685e-11	100862744	100863346	67
Rftn1	2.09931	1.08347e-13	50189547	50190574	0
Rhbdf2	2.42617	1.59752e-27	116623364	116624263	0
Rhob	2.85652	5.27161e-35	8498199	8500001	0
Rhoc	2.64713	9.53047e-35	104788735	104789811	0
Rhoj	2.77043	7.37416e-21	75308061	75308291	-22
Ripk2	2.81505	1.18885e-29	16162889	16163536	0
Rnd1	4.31482	3.48977e-54	98676954	98677440	21
Rnd3	2.25894	3.07925e-23	51146795	51148887	224
Robo4	2.09492	1.27833e-15	37402052	37402389	155
Rpph1	5.65173	7.32441e-29	50807512	50807712	59
Rsad2	2.59103	1.10177e-11	26455923	26456521	0
Runx1	3.29149	2.10822e-32	92696824	92696964	361
S100a11	2.84354	1.38344e-33	93520574	93521074	78
S100a6	3.2764	2.82484e-30	90612953	90613202	59
S1pr3	2.35129	2.8472e-14	51408790	51409012	172
Sat1	2.17389	8.45906e-17	155215484	155216259	190
Satb1	2.55415	5.70723e-11	51812643	51812890	-589
Scara5	2.21198	3.70058e-15	65666408	65667087	5
Scd2	2.38302	1.40765e-25	44293407	44293849	0
Schip1	3.61631	1.38995e-18	68493371	68494079	-102
Selplg	2.38902	8.52667e-15	113830100	113830438	63
Sema3f	2.15086	2.64723e-15	107706855	107707205	-1264
Sema4c	3.21357	5.50379e-48	36555791	36558989	0
Sema4d	3.85201	2.19492e-37	51792902	51793647	100
Sept11	2.09191	1.26881e-30	93092250	93092715	-701
Serpina3g	2.77561	9.83672e-18	104236514	104236750	272
Serpinb6b	3.00457	4.70615e-41	32965216	32965808	0
Serpine1	3.13062	5.88542e-07	137071902	137072219	53
Sgms1	2.34003	1.86492e-23	32210444	32210950	63
Sh3pxd2b	3.9405	6.4706e-53	32347501	32347738	-73
Sik1	2.49422	4.6551e-11	31854730	31855811	0
Skil	2.25931	2.01164e-24	31093396	31093540	-1518
Sla	2.95716	1.87668e-22	66812392	66812655	142
Slc10a2	2.08931	1.58598e-13	5104834	5105174	58
Slc11a1	2.39303	5.40459e-21	74375256	74375491	53
Slc11a2	2.02377	2.54242e-20	100422430	100422996	59
Slc13a5	3.88034	5.25821e-24	72266225	72266725	0
Slc15a3	3.12842	1.94413e-30	10842064	10842250	-294
Slc16a3	5.23007	9.83869e-48	120948427	120949024	0
Slc16a6	3.05452	1.769e-31	109471691	109472779	450
Slc25a24	2.2692	5.08447e-12	109123108	109123820	0
Slc2a1	2.50762	6.56266e-17	119108445	119108605	-140
Slc37a1	2.32219	7.99319e-25	31295867	31296718	0
Slc38a1	2.38573	3.74512e-17	96642471	96643020	0
Slc41a2	2.84034	3.99527e-20	83337092	83337497	320
Slc7a1	3.96783	2.15959e-39	148399143	148399858	46
Slc7a6	3.15906	5.12542e-14	106168456	106168806	-69
Slc7a8	2.12033	6.32526e-17	54781724	54781987	0
Slco3a1	3.34706	5.00677e-53	74553749	74555535	0
Slfn1	4.24855	7.43036e-24	83117060	83117211	215
Slfn2	3.52746	1.01143e-32	83065130	83066070	18
Slfn5	2.70727	3.99612e-15	82951722	82951928	-174
Slfn8	2.42432	4.96483e-10	83020457	83020832	0
Smim3	3.7439	4.10208e-30	60500952	60501908	75
Smox	2.4536	2.39016e-22	131491550	131491799	-63
Smpdl3b	2.86536	9.284e-18	132756825	132757138	33
Sntb2	2.22684	5.07769e-28	106935407	106935587	-163
Snx20	2.84675	4.80612e-19	88635675	88636011	117
Socs1	5.32406	1.09813e-27	10784241	10785149	387
Socs3	3.54303	8.15334e-19	117967199	117969172	194
Sorl1	3.2397	1.34821e-32	42123760	42124388	0
Sowahc	2.3241	2.12892e-06	59221910	59223087	0
Sox7	3.05969	3.88367e-16	63943126	63943515	-191
Sox9	5.1318	4.53403e-42	112782278	112783157	68
Sphk1	4.99977	2.13361e-31	116531796	116531940	0
Spi1	2.62901	3.64316e-24	91096821	91098022	143
Spry2	2.99405	1.65318e-17	105896014	105896851	0
Spry4	2.35724	1.27022e-17	38599603	38601310	0
Srgap1	2.33448	2.97481e-08	122046802	122047785	0
Srgn	4.31567	4.25362e-93	62508037	62508277	-282
Srxn1	2.25759	1.96593e-23	152105001	152106161	0
Steap1	3.24366	1.05663e-13	5749020	5749726	0
Steap4	4.37281	6.89535e-30	7960430	7960982	0
Stk10	2.00509	1.15113e-20	32532724	32533120	-146
Stk19	2.49011	7.89026e-14	34835994	34836911	0
Stx11	3.86762	1.94551e-35	12963926	12964270	0
Syk	2.18276	1.11321e-19	52583163	52583696	0
Synpo	3.21652	6.05585e-40	60623369	60624361	0
Syt12	4.01454	5.82061e-36	4476589	4477535	0
Tagap	2.34811	3.31273e-11	7926037	7926272	37
Tagln2	2.44831	3.2474e-46	172500239	172501063	0
Tes	2.34546	6.562e-16	17065127	17065695	0
Tgfb1	2.56431	1.95264e-38	25687001	25688863	0
Tgfb1i1	2.77923	6.06283e-23	128244174	128244330	-2482
Tgm1	2.2576	4.53867e-15	55712235	55713503	0
Tgm2	2.91887	2.8389e-30	158144699	158146439	0
Thbd	4.34453	8.40126e-21	148406061	148408087	101
Thbs1	6.57397	2.03615e-132	118111917	118112129	41
Tifa	4.28359	2.5674e-70	127789269	127790260	0
Tifab	2.60018	6.16667e-11	56178980	56179130	-95
Timp3	2.44503	2.31472e-14	86300182	86300371	-41
Tinagl1	2.38093	6.69685e-19	130173784	130174782	20
Tiparp	3.20964	7.546e-17	65527619	65528267	-180
Tlr2	6.18436	1.18707e-64	83840919	83841391	217
Tmem154	3.58876	6.96525e-25	84666286	84666518	94
Tmem173	2.48396	1.18972e-23	35740110	35740430	124
Tmem2	2.67599	2.44471e-24	21777947	21778140	-200
Tmsb4x	2.14524	1.88999e-17	167208386	167208805	413
Tnf	5.33302	1.13726e-29	35201682	35201937	70
Tnfaip3	5.30432	1.15438e-94	19014240	19015409	1
Tnfaip6	5.47022	1.85908e-24	52038103	52038268	0
Tnfrsf10b	2.25839	3.95004e-13	69767599	69767909	127
Tnfrsf11a	2.24418	4.12334e-14	105780729	105781165	6
Tnfrsf11b	2.94176	4.73895e-31	54278079	54278345	139
Tnfrsf12a	3.85198	1.0185e-63	23676350	23677457	0
Tnfrsf23	3.27611	2.56248e-21	143685559	143685819	56
Tnip1	2.50666	1.20383e-46	54955589	54956081	97
Tpm4	3.28826	2.48377e-59	72134778	72136660	0
Traf1	3.67173	6.14483e-28	34961295	34961727	45
Trim30a	2.24857	9.5255e-16	104464889	104465138	55
Trps1	3.06499	3.31184e-14	50888437	50889308	0
Tubb2a	3.02098	1.30468e-23	34077562	34078015	0
Tubb6	3.04617	1.66853e-45	67390173	67390298	-433
Ubash3b	2.3684	2.12562e-20	41156854	41157756	0
Upp1	3.00453	1.62131e-23	9118397	9119101	0
Vash1	2.96671	4.13265e-12	86678410	86679779	0
Vasp	2.30468	7.4415e-30	19270517	19272601	0
Vav3	2.00967	5.03377e-11	109340122	109341491	0
Vcam1	2.29077	9.13852e-29	116129246	116129420	268
Zbp1	2.32149	1.13077e-05	173218377	173218875	47
Zc3h12a	2.09936	2.64305e-15	125122751	125122926	-231
Zc3h13	2.59421	5.72794e-20	75283697	75284203	-170
Zfp462	2.32684	9.11393e-13	54947163	54947640	-305
Zfp948	2.09218	2.83252e-16	21566656	21566856	-190
