# Supplementary material for: Pyruvate dehydrogenase complex and lactate dehydrogenase are targets for therapy of acute liver failure
Source: J Hepatol. 2018 Aug;69(2):325–35. doi: 10.1016/j.jhep.2018.03.016 (PMC6057136; doi:10.1016/j.jhep.2018.03.016)
Supplement: Supplementary Table S3 [file mmc4.xlsx]

## Sheet: Supplementary Table 3
Table S3: Complete list of Biological Processes (BP) related to the GOEA of the 467 genes included in Supplementary Table 2.
Annotation Cluster 1	Enrichment Score: 10.820842611581178
Category	Term	Count	FDR
GOTERM_BP_ALL	GO:0009605~response to external stimulus	59	1.88738e-13
GOTERM_BP_ALL	GO:0009611~response to wounding	38	8.3954e-10
GOTERM_BP_ALL	GO:0006952~defense response	43	1.61401e-09
GOTERM_BP_ALL	GO:0050896~response to stimulus	117	5.69066e-08
GOTERM_BP_ALL	GO:0006950~response to stress	69	1.3041e-06
GOTERM_BP_ALL	GO:0006954~inflammatory response	26	2.48604e-06
GOTERM_BP_ALL	GO:0042221~response to chemical stimulus	52	0.000230434
Annotation Cluster 2	Enrichment Score: 9.830773160770843
Category	Term	Count	FDR
GOTERM_BP_ALL	GO:0048731~system development	110	1.17906e-10
GOTERM_BP_ALL	GO:0048856~anatomical structure development	115	1.23734e-10
GOTERM_BP_ALL	GO:0048513~organ development	93	4.32571e-09
GOTERM_BP_ALL	GO:0032502~developmental process	129	1.22763e-08
GOTERM_BP_ALL	GO:0007275~multicellular organismal development	120	4.80427e-08
GOTERM_BP_ALL	GO:0048869~cellular developmental process	86	9.54453e-07
GOTERM_BP_ALL	GO:0030154~cell differentiation	83	1.55682e-06
GOTERM_BP_ALL	GO:0009653~anatomical structure morphogenesis	66	1.76287e-06
Annotation Cluster 3	Enrichment Score: 8.672682976669348
Category	Term	Count	FDR
GOTERM_BP_ALL	GO:0050793~regulation of developmental process	57	1.30958e-14
GOTERM_BP_ALL	GO:0051094~positive regulation of developmental process	25	4.44803e-06
GOTERM_BP_ALL	GO:0045595~regulation of cell differentiation	28	0.00787951
GOTERM_BP_ALL	GO:0045597~positive regulation of cell differentiation	15	0.415322
Annotation Cluster 4	Enrichment Score: 8.502827308290156
Category	Term	Count	FDR
GOTERM_BP_ALL	GO:0001817~regulation of cytokine production	23	2.49562e-08
GOTERM_BP_ALL	GO:0001819~positive regulation of cytokine production	14	1.16814e-05
GOTERM_BP_ALL	GO:0051240~positive regulation of multicellular organismal process	19	0.000569748
Annotation Cluster 5	Enrichment Score: 8.034984875946765
Category	Term	Count	FDR
GOTERM_BP_ALL	GO:0040011~locomotion	36	7.08983e-08
GOTERM_BP_ALL	GO:0016477~cell migration	26	9.50858e-06
GOTERM_BP_ALL	GO:0006928~cell motion	32	2.22341e-05
GOTERM_BP_ALL	GO:0048870~cell motility	26	0.000270406
GOTERM_BP_ALL	GO:0051674~localization of cell	26	0.000270406
Annotation Cluster 6	Enrichment Score: 7.25564987281352
Category	Term	Count	FDR
GOTERM_BP_ALL	GO:0006952~defense response	43	1.61401e-09
GOTERM_BP_ALL	GO:0009607~response to biotic stimulus	31	2.17678e-06
GOTERM_BP_ALL	GO:0051707~response to other organism	26	7.33764e-06
GOTERM_BP_ALL	GO:0051704~multi-organism process	29	0.000570375
GOTERM_BP_ALL	GO:0009617~response to bacterium	18	0.00160302
GOTERM_BP_ALL	GO:0042742~defense response to bacterium	13	0.0500091
GOTERM_BP_ALL	GO:0002237~response to molecule of bacterial origin	9	0.0690906
Annotation Cluster 7	Enrichment Score: 6.38641904191053
Category	Term	Count	FDR
GOTERM_BP_ALL	GO:0001568~blood vessel development	24	0.000251175
GOTERM_BP_ALL	GO:0001944~vasculature development	24	0.000389457
GOTERM_BP_ALL	GO:0048514~blood vessel morphogenesis	21	0.000546422
GOTERM_BP_ALL	GO:0048646~anatomical structure formation involved in morphogenesis	29	0.000851124
GOTERM_BP_ALL	GO:0001525~angiogenesis	16	0.0042137
Annotation Cluster 8	Enrichment Score: 5.85977870559325
Category	Term	Count	FDR
GOTERM_BP_ALL	GO:0040011~locomotion	36	7.08983e-08
GOTERM_BP_ALL	GO:0006935~chemotaxis	16	0.000313991
GOTERM_BP_ALL	GO:0042330~taxis	16	0.000313991
GOTERM_BP_ALL	GO:0007626~locomotory behavior	17	1.13791
GOTERM_BP_ALL	GO:0007610~behavior	21	9.81643
Annotation Cluster 9	Enrichment Score: 5.47325041034107
Category	Term	Count	FDR
GOTERM_BP_ALL	GO:0012501~programmed cell death	33	0.0020838
GOTERM_BP_ALL	GO:0008219~cell death	34	0.00333851
GOTERM_BP_ALL	GO:0016265~death	34	0.00548783
GOTERM_BP_ALL	GO:0006915~apoptosis	30	0.0313969
Annotation Cluster 10	Enrichment Score: 5.1376682245849
Category	Term	Count	FDR
GOTERM_BP_ALL	GO:0051098~regulation of binding	16	2.23832e-05
GOTERM_BP_ALL	GO:0051101~regulation of DNA binding	14	0.000110342
GOTERM_BP_ALL	GO:0051090~regulation of transcription factor activity	12	0.0006152
GOTERM_BP_ALL	GO:0051100~negative regulation of binding	9	0.00139296
GOTERM_BP_ALL	GO:0044092~negative regulation of molecular function	15	0.0187397
GOTERM_BP_ALL	GO:0043392~negative regulation of DNA binding	7	0.0857285
GOTERM_BP_ALL	GO:0043433~negative regulation of transcription factor activity	5	4.17802
Annotation Cluster 11	Enrichment Score: 4.665627343552841
Category	Term	Count	FDR
GOTERM_BP_ALL	GO:0002376~immune system process	67	6.00412e-14
GOTERM_BP_ALL	GO:0001775~cell activation	24	0.000290886
GOTERM_BP_ALL	GO:0002520~immune system development	26	0.000558366
GOTERM_BP_ALL	GO:0048534~hemopoietic or lymphoid organ development	25	0.000840908
GOTERM_BP_ALL	GO:0030097~hemopoiesis	22	0.00610109
GOTERM_BP_ALL	GO:0045321~leukocyte activation	20	0.0106192
GOTERM_BP_ALL	GO:0046649~lymphocyte activation	18	0.0233953
GOTERM_BP_ALL	GO:0030099~myeloid cell differentiation	12	0.0806372
GOTERM_BP_ALL	GO:0042110~T cell activation	13	0.101981
GOTERM_BP_ALL	GO:0070661~leukocyte proliferation	8	0.215331
GOTERM_BP_ALL	GO:0032943~mononuclear cell proliferation	8	0.215331
GOTERM_BP_ALL	GO:0008283~cell proliferation	18	0.566793
GOTERM_BP_ALL	GO:0002521~leukocyte differentiation	13	0.694989
GOTERM_BP_ALL	GO:0042098~T cell proliferation	6	1.31827
GOTERM_BP_ALL	GO:0046651~lymphocyte proliferation	7	1.3579
GOTERM_BP_ALL	GO:0030098~lymphocyte differentiation	10	5.62385
Annotation Cluster 12	Enrichment Score: 4.455147204032206
Category	Term	Count	FDR
GOTERM_BP_ALL	GO:0065007~biological regulation	223	0.0500415
GOTERM_BP_ALL	GO:0050789~regulation of biological process	213	0.0608966
GOTERM_BP_ALL	GO:0050794~regulation of cellular process	204	0.075699
Annotation Cluster 13	Enrichment Score: 4.325765088911807
Category	Term	Count	FDR
GOTERM_BP_ALL	GO:0030029~actin filament-based process	20	0.00038317
GOTERM_BP_ALL	GO:0030036~actin cytoskeleton organization	19	0.000684437
GOTERM_BP_ALL	GO:0007010~cytoskeleton organization	22	0.294606
Annotation Cluster 14	Enrichment Score: 3.7562192213954884
Category	Term	Count	FDR
GOTERM_BP_ALL	GO:0009966~regulation of signal transduction	39	0.0105564
GOTERM_BP_ALL	GO:0009968~negative regulation of signal transduction	14	1.11537
GOTERM_BP_ALL	GO:0010648~negative regulation of cell communication	14	2.40961
Annotation Cluster 15	Enrichment Score: 3.170949909744055
Category	Term	Count	FDR
GOTERM_BP_ALL	GO:0009653~anatomical structure morphogenesis	66	1.76287e-06
GOTERM_BP_ALL	GO:0009888~tissue development	36	0.0662056
GOTERM_BP_ALL	GO:0001763~morphogenesis of a branching structure	13	0.21088
GOTERM_BP_ALL	GO:0035239~tube morphogenesis	14	1.11537
GOTERM_BP_ALL	GO:0009887~organ morphogenesis	30	2.03138
GOTERM_BP_ALL	GO:0035295~tube development	17	3.19777
Annotation Cluster 16	Enrichment Score: 3.1045357298050926
Category	Term	Count	FDR
GOTERM_BP_ALL	GO:0001763~morphogenesis of a branching structure	13	0.21088
GOTERM_BP_ALL	GO:0022612~gland morphogenesis	9	2.94732
GOTERM_BP_ALL	GO:0048732~gland development	14	4.04395
Annotation Cluster 17	Enrichment Score: 3.0965688677530423
Category	Term	Count	FDR
GOTERM_BP_ALL	GO:0043067~regulation of programmed cell death	37	0.00148632
GOTERM_BP_ALL	GO:0010941~regulation of cell death	37	0.00167828
GOTERM_BP_ALL	GO:0042981~regulation of apoptosis	35	0.00805712
GOTERM_BP_ALL	GO:0043069~negative regulation of programmed cell death	16	3.821
GOTERM_BP_ALL	GO:0060548~negative regulation of cell death	16	3.96911
GOTERM_BP_ALL	GO:0043065~positive regulation of apoptosis	15	10.7956
Annotation Cluster 18	Enrichment Score: 3.0898379354000984
Category	Term	Count	FDR
GOTERM_BP_ALL	GO:0051098~regulation of binding	16	2.23832e-05
GOTERM_BP_ALL	GO:0051101~regulation of DNA binding	14	0.000110342
GOTERM_BP_ALL	GO:0051090~regulation of transcription factor activity	12	0.0006152
GOTERM_BP_ALL	GO:0009617~response to bacterium	18	0.00160302
GOTERM_BP_ALL	GO:0002682~regulation of immune system process	26	0.00283371
GOTERM_BP_ALL	GO:0051091~positive regulation of transcription factor activity	8	0.044173
GOTERM_BP_ALL	GO:0002684~positive regulation of immune system process	18	0.0620361
GOTERM_BP_ALL	GO:0051092~positive regulation of NF-kappaB transcription factor activity	7	0.0674473
GOTERM_BP_ALL	GO:0002237~response to molecule of bacterial origin	9	0.0690906
GOTERM_BP_ALL	GO:0032496~response to lipopolysaccharide	8	0.094563
GOTERM_BP_ALL	GO:0032680~regulation of tumor necrosis factor production	7	0.107767
GOTERM_BP_ALL	GO:0043388~positive regulation of DNA binding	8	0.184456
GOTERM_BP_ALL	GO:0051099~positive regulation of binding	8	0.289646
GOTERM_BP_ALL	GO:0048583~regulation of response to stimulus	22	0.34355
GOTERM_BP_ALL	GO:0002764~immune response-regulating signal transduction	8	0.726863
GOTERM_BP_ALL	GO:0032760~positive regulation of tumor necrosis factor production	5	0.917099
GOTERM_BP_ALL	GO:0002768~immune response-regulating cell surface receptor signaling pathway	7	1.74453
GOTERM_BP_ALL	GO:0032755~positive regulation of interleukin-6 production	5	1.9212
GOTERM_BP_ALL	GO:0032675~regulation of interleukin-6 production	6	2.46287
GOTERM_BP_ALL	GO:0002757~immune response-activating signal transduction	7	2.76136
GOTERM_BP_ALL	GO:0050776~regulation of immune response	14	3.06271
GOTERM_BP_ALL	GO:0032494~response to peptidoglycan	4	4.45915
GOTERM_BP_ALL	GO:0050830~defense response to Gram-positive bacterium	5	4.93477
GOTERM_BP_ALL	GO:0043330~response to exogenous dsRNA	4	5.79134
GOTERM_BP_ALL	GO:0048584~positive regulation of response to stimulus	13	6.85298
GOTERM_BP_ALL	GO:0002429~immune response-activating cell surface receptor signaling pathway	6	7.36513
Annotation Cluster 19	Enrichment Score: 2.9779902561288725
Category	Term	Count	FDR
GOTERM_BP_ALL	GO:0051270~regulation of cell motion	13	0.0455223
GOTERM_BP_ALL	GO:0030334~regulation of cell migration	12	0.0540298
GOTERM_BP_ALL	GO:0040012~regulation of locomotion	12	0.279889
Annotation Cluster 20	Enrichment Score: 2.9117679800496394
Category	Term	Count	FDR
GOTERM_BP_ALL	GO:0044093~positive regulation of molecular function	25	0.0038441
GOTERM_BP_ALL	GO:0009966~regulation of signal transduction	39	0.0105564
GOTERM_BP_ALL	GO:0010646~regulation of cell communication	42	0.0292262
GOTERM_BP_ALL	GO:0019220~regulation of phosphate metabolic process	22	0.0953797
GOTERM_BP_ALL	GO:0051174~regulation of phosphorus metabolic process	22	0.0953797
GOTERM_BP_ALL	GO:0042325~regulation of phosphorylation	21	0.168057
GOTERM_BP_ALL	GO:0050790~regulation of catalytic activity	24	4.93247
GOTERM_BP_ALL	GO:0043085~positive regulation of catalytic activity	16	7.09303
Annotation Cluster 21	Enrichment Score: 2.737132674486318
Category	Term	Count	FDR
GOTERM_BP_ALL	GO:0002763~positive regulation of myeloid leukocyte differentiation	5	0.50202
GOTERM_BP_ALL	GO:0002761~regulation of myeloid leukocyte differentiation	6	1.55688
GOTERM_BP_ALL	GO:0045639~positive regulation of myeloid cell differentiation	5	6.70281
Annotation Cluster 22	Enrichment Score: 2.5733399314154344
Category	Term	Count	FDR
GOTERM_BP_ALL	GO:0007155~cell adhesion	28	3.5961
GOTERM_BP_ALL	GO:0022610~biological adhesion	28	3.70026
GOTERM_BP_ALL	GO:0016337~cell-cell adhesion	15	7.15304
Annotation Cluster 23	Enrichment Score: 2.1941336305576784
Category	Term	Count	FDR
GOTERM_BP_ALL	GO:0051091~positive regulation of transcription factor activity	8	0.044173
GOTERM_BP_ALL	GO:0051092~positive regulation of NF-kappaB transcription factor activity	7	0.0674473
GOTERM_BP_ALL	GO:0043388~positive regulation of DNA binding	8	0.184456
GOTERM_BP_ALL	GO:0051099~positive regulation of binding	8	0.289646
GOTERM_BP_ALL	GO:0032755~positive regulation of interleukin-6 production	5	1.9212
GOTERM_BP_ALL	GO:0032675~regulation of interleukin-6 production	6	2.46287
GOTERM_BP_ALL	GO:0043122~regulation of I-kappaB kinase/NF-kappaB cascade	6	6.63216
Annotation Cluster 24	Enrichment Score: 2.052476972516916
Category	Term	Count	FDR
GOTERM_BP_ALL	GO:0032879~regulation of localization	29	0.0068468
GOTERM_BP_ALL	GO:0032651~regulation of interleukin-1 beta production	5	0.50202
GOTERM_BP_ALL	GO:0032652~regulation of interleukin-1 production	5	0.687583
GOTERM_BP_ALL	GO:0051051~negative regulation of transport	9	1.07464
GOTERM_BP_ALL	GO:0002700~regulation of production of molecular mediator of immune response	6	1.82576
GOTERM_BP_ALL	GO:0050708~regulation of protein secretion	6	1.82576
GOTERM_BP_ALL	GO:0060341~regulation of cellular localization	13	2.10803
GOTERM_BP_ALL	GO:0051223~regulation of protein transport	8	2.79088
GOTERM_BP_ALL	GO:0051046~regulation of secretion	11	3.1182
GOTERM_BP_ALL	GO:0070201~regulation of establishment of protein localization	8	4.61582
GOTERM_BP_ALL	GO:0051049~regulation of transport	17	6.94096
GOTERM_BP_ALL	GO:0001816~cytokine production	6	8.98761
Annotation Cluster 25	Enrichment Score: 2.042812644443569
Category	Term	Count	FDR
GOTERM_BP_ALL	GO:0022604~regulation of cell morphogenesis	12	0.0888243
GOTERM_BP_ALL	GO:0040008~regulation of growth	20	0.0941389
GOTERM_BP_ALL	GO:0032535~regulation of cellular component size	15	0.172288
GOTERM_BP_ALL	GO:0048638~regulation of developmental growth	7	0.674911
GOTERM_BP_ALL	GO:0001558~regulation of cell growth	10	1.27906
GOTERM_BP_ALL	GO:0008361~regulation of cell size	10	3.92896
GOTERM_BP_ALL	GO:0045927~positive regulation of growth	7	6.02318
GOTERM_BP_ALL	GO:0048639~positive regulation of developmental growth	4	7.3257
Annotation Cluster 26	Enrichment Score: 1.984255947381422
Category	Term	Count	FDR
GOTERM_BP_ALL	GO:0009967~positive regulation of signal transduction	16	0.0946521
GOTERM_BP_ALL	GO:0010647~positive regulation of cell communication	16	0.274334
GOTERM_BP_ALL	GO:0010740~positive regulation of protein kinase cascade	9	3.94706
GOTERM_BP_ALL	GO:0050730~regulation of peptidyl-tyrosine phosphorylation	7	4.58334
GOTERM_BP_ALL	GO:0010627~regulation of protein kinase cascade	12	4.82897
GOTERM_BP_ALL	GO:0001932~regulation of protein amino acid phosphorylation	10	8.23701
Annotation Cluster 27	Enrichment Score: 1.92303429640797
Category	Term	Count	FDR
GOTERM_BP_ALL	GO:0002682~regulation of immune system process	26	0.00283371
GOTERM_BP_ALL	GO:0002684~positive regulation of immune system process	18	0.0620361
GOTERM_BP_ALL	GO:0050865~regulation of cell activation	14	0.462343
GOTERM_BP_ALL	GO:0002694~regulation of leukocyte activation	13	1.43474
GOTERM_BP_ALL	GO:0050867~positive regulation of cell activation	10	2.48264
GOTERM_BP_ALL	GO:0002696~positive regulation of leukocyte activation	9	8.01995
GOTERM_BP_ALL	GO:0051249~regulation of lymphocyte activation	11	8.45693
Annotation Cluster 29	Enrichment Score: 1.850701788233358
Category	Term	Count	FDR
GOTERM_BP_ALL	GO:0030278~regulation of ossification	7	4.58334
GOTERM_BP_ALL	GO:0030279~negative regulation of ossification	4	5.79134
Annotation Cluster 30	Enrichment Score: 1.7881636595664183
Category	Term	Count	FDR
GOTERM_BP_ALL	GO:0048518~positive regulation of biological process	90	1.6297e-10
GOTERM_BP_ALL	GO:0048522~positive regulation of cellular process	80	4.80064e-09
GOTERM_BP_ALL	GO:0009893~positive regulation of metabolic process	37	0.117352
GOTERM_BP_ALL	GO:0010604~positive regulation of macromolecule metabolic process	34	0.291057
GOTERM_BP_ALL	GO:0031325~positive regulation of cellular metabolic process	34	0.401047
GOTERM_BP_ALL	GO:0010628~positive regulation of gene expression	27	1.04165
GOTERM_BP_ALL	GO:0031328~positive regulation of cellular biosynthetic process	29	1.38054
GOTERM_BP_ALL	GO:0051173~positive regulation of nitrogen compound metabolic process	28	1.43891
GOTERM_BP_ALL	GO:0009891~positive regulation of biosynthetic process	29	1.59026
GOTERM_BP_ALL	GO:0045893~positive regulation of transcription, DNA-dependent	23	2.90981
GOTERM_BP_ALL	GO:0051254~positive regulation of RNA metabolic process	23	3.18566
GOTERM_BP_ALL	GO:0045941~positive regulation of transcription	25	3.406
GOTERM_BP_ALL	GO:0045935~positive regulation of nucleobase, nucleoside, nucleotide and nucleic acid metabolic process	26	4.1214
GOTERM_BP_ALL	GO:0045944~positive regulation of transcription from RNA polymerase II promoter	20	5.63041
GOTERM_BP_ALL	GO:0010557~positive regulation of macromolecule biosynthetic process	26	6.71179
Annotation Cluster 31	Enrichment Score: 1.7312669857580019
Category	Term	Count	FDR
GOTERM_BP_ALL	GO:0002250~adaptive immune response	9	2.94732
GOTERM_BP_ALL	GO:0002460~adaptive immune response based on somatic recombination of immune receptors built from immunoglobulin superfamily domains	9	2.94732
Annotation Cluster 32	Enrichment Score: 1.617939556782157
Category	Term	Count	FDR
GOTERM_BP_ALL	GO:0050730~regulation of peptidyl-tyrosine phosphorylation	7	4.58334
Annotation Cluster 33	Enrichment Score: 1.5985350320350564
Category	Term	Count	FDR
GOTERM_BP_ALL	GO:0001892~embryonic placenta development	8	1.92228
Annotation Cluster 34	Enrichment Score: 1.5868111251964865
Category	Term	Count	FDR
GOTERM_BP_ALL	GO:0050900~leukocyte migration	6	8.98761
Annotation Cluster 35	Enrichment Score: 1.5252128523640363
Category	Term	Count	FDR
GOTERM_BP_ALL	GO:0032760~positive regulation of tumor necrosis factor production	5	0.917099
