# Supplementary material for: Pyruvate dehydrogenase complex and lactate dehydrogenase are targets for therapy of acute liver failure
Source: J Hepatol. 2018 Aug;69(2):325–35. doi: 10.1016/j.jhep.2018.03.016 (PMC6057136; doi:10.1016/j.jhep.2018.03.016)
Supplement: Supplementary Table S4 [file mmc5.xlsx]

## Sheet: Supplementary Table 4
Table S4: Complete list of Pathways related to KEGG of the 467 genes included in Supplementary Table 2.
Category	Term	Count	FDR
KEGG_PATHWAY	mmu04060:Cytokine-cytokine receptor interaction	31	2.10817e-07
KEGG_PATHWAY	mmu04670:Leukocyte transendothelial migration	18	0.000281599
KEGG_PATHWAY	mmu04010:MAPK signaling pathway	25	0.00525288
KEGG_PATHWAY	mmu04210:Apoptosis	13	0.0256071
KEGG_PATHWAY	mmu04621:NOD-like receptor signaling pathway	11	0.0315834
KEGG_PATHWAY	mmu04062:Chemokine signaling pathway	18	0.0961634
KEGG_PATHWAY	mmu04630:Jak-STAT signaling pathway	15	0.478052
KEGG_PATHWAY	mmu04666:Fc gamma R-mediated phagocytosis	11	1.47034
KEGG_PATHWAY	mmu04620:Toll-like receptor signaling pathway	11	1.58905
KEGG_PATHWAY	mmu05200:Pathways in cancer	22	2.14372
KEGG_PATHWAY	mmu04662:B cell receptor signaling pathway	9	4.96827
KEGG_PATHWAY	mmu04930:Type II diabetes mellitus	7	5.55536
KEGG_PATHWAY	mmu04640:Hematopoietic cell lineage	9	6.63434
KEGG_PATHWAY	mmu05222:Small cell lung cancer	9	7.10726
KEGG_PATHWAY	mmu04650:Natural killer cell mediated cytotoxicity	11	7.15487
KEGG_PATHWAY	mmu00051:Fructose and mannose metabolism	6	7.41073
